# Supplementary material for: Body mass index had different effects on premenopausal and postmenopausal breast cancer risks: a dose-response meta-analysis with 3,318,796 subjects from 31 cohort studies
Source: BMC Public Health. 2017 Dec 8;17:936. doi: 10.1186/s12889-017-4953-9 (PMC5721381; doi:10.1186/s12889-017-4953-9)
Supplement: Supplementary file 2 — The related data and materials in this study. (ZIP 1785 kb) [file 12889_2017_4953_MOESM2_ESM.zip]

Archive with 4 entries (4 files):
- Forest map  and sensitivity analysisR3.docx
- NOS scoreR3.docx
- Original dataR3.xlsx
- The code of non-linear relationship(The latest)R3.docx
