# Supplementary material for: Body mass index had different effects on premenopausal and postmenopausal breast cancer risks: a dose-response meta-analysis with 3,318,796 subjects from 31 cohort studies
Source: BMC Public Health. 2017 Dec 8;17:936. doi: 10.1186/s12889-017-4953-9 (PMC5721381; doi:10.1186/s12889-017-4953-9)
Supplement: Supplementary file 2 — The related data and materials in this study. (ZIP 1785 kb) [file 12889_2017_4953_MOESM2_ESM.zip › Original dataR3.xlsx]

## Sheet: Sheet1
id	title	author	year	type	country	地区	personyear	follow-up	病例	总人数	年龄段	测量方法	Group	interval	dose	n	cases	rr	lb	ub
1	身体测量指标与女性乳腺癌关系的前瞻性队列研究	李泓澜	2006	2	China	上海	415802	5.66	432	73410	40-70	问卷调查	Pre-	<22.5	21.15	85307	89	1
1	身体测量指标与女性乳腺癌关系的前瞻性队列研究	李泓澜	2006	2	China			5.66	432	73410			Pre-	22.5-25.20	23.85	74104	77	1.06	0.78	1.45
1	身体测量指标与女性乳腺癌关系的前瞻性队列研究	李泓澜	2006	2	China			5.66	432	73410			Pre-	≥25.21	26.56	54753	55	1.04	0.73	1.49
1	身体测量指标与女性乳腺癌关系的前瞻性队列研究	李泓澜	2006	2	China			5.66	432	73410			Post-	<22.5	21.15	53422	44	1
1	身体测量指标与女性乳腺癌关系的前瞻性队列研究	李泓澜	2006	2	China			5.66	432	73410			Post-	22.5-25.20	23.85	65141	65	1.14	0.76	1.7
1	身体测量指标与女性乳腺癌关系的前瞻性队列研究	李泓澜	2006	2	China			5.66	432	73410			Post-	≥25.21	26.56	83075	102	1.77	1.23	2.56
2	Body Mass Index and the Risk for Developing Invasive Breast Cancer among High-Risk Women in NSABP P-1 and STAR Breast Cancer Prevention Trials	Cecchini, Reena S.	2012	2	North America			4.1year for P-1 and 6.4years for star	810	31731			P-1 Pre-	<25	23	10644	43	1
2	Body Mass Index and the Risk for Developing Invasive Breast Cancer among High-Risk Women in NSABP P-1 and STAR Breast Cancer Prevention Trials	Cecchini, Reena S.	2012	2	North America			4.1year for P-1 and 6.4years for star	810	31731			P-1 Pre-	25-29	27	7319	45	1.59	1.05	2.42
2	Body Mass Index and the Risk for Developing Invasive Breast Cancer among High-Risk Women in NSABP P-1 and STAR Breast Cancer Prevention Trials	Cecchini, Reena S.	2012	2	North America			4.1year for P-1 and 6.4years for star	810	31731			P-1 Pre-	≥30	32	6080	38	1.7	1.1	2.63
2	Body Mass Index and the Risk for Developing Invasive Breast Cancer among High-Risk Women in NSABP P-1 and STAR Breast Cancer Prevention Trials	Cecchini, Reena S.	2012	2	North America			4.1year for P-1 and 6.4years for star	810	31731			star post-	<25	23	24067	159	1
2	Body Mass Index and the Risk for Developing Invasive Breast Cancer among High-Risk Women in NSABP P-1 and STAR Breast Cancer Prevention Trials	Cecchini, Reena S.	2012	2	North America			4.1year for P-1 and 6.4years for star	810	31731			star post-	25-29	27	27482.3	191	1.04	0.85	1.29
2	Body Mass Index and the Risk for Developing Invasive Breast Cancer among High-Risk Women in NSABP P-1 and STAR Breast Cancer Prevention Trials	Cecchini, Reena S.	2012	2	North America			4.1year for P-1 and 6.4years for star	810	31731			star post-	≥30	32	28351.5	207	1.16	0.94	1.42
2	Body Mass Index and the Risk for Developing Invasive Breast Cancer among High-Risk Women in NSABP P-1 and STAR Breast Cancer Prevention Trials	Cecchini, Reena S.	2012	2	North America			4.1year for P-1 and 6.4years for star	810	31731			P-1 post-	<25	23	9036.4	42	1
2	Body Mass Index and the Risk for Developing Invasive Breast Cancer among High-Risk Women in NSABP P-1 and STAR Breast Cancer Prevention Trials	Cecchini, Reena S.	2012	2	North America			4.1year for P-1 and 6.4years for star	810	31731			P-1 post-	25-29	27	8970.8	48	1.22	0.81	1.85
2	Body Mass Index and the Risk for Developing Invasive Breast Cancer among High-Risk Women in NSABP P-1 and STAR Breast Cancer Prevention Trials	Cecchini, Reena S.	2012	2	North America			4.1year for P-1 and 6.4years for star	810	31731			P-1 post-	≥30	32	8146.7	37	1.09	0.7	1.69
2	Body Mass Index and the Risk for Developing Invasive Breast Cancer among High-Risk Women in NSABP P-1 and STAR Breast Cancer Prevention Trials	Cecchini, Reena S.	2012	2	North America			4.1year for P-1 and 6.4years for star	810	31731			star/P-1 post-	<25	23	32320.3	194	1
2	Body Mass Index and the Risk for Developing Invasive Breast Cancer among High-Risk Women in NSABP P-1 and STAR Breast Cancer Prevention Trials	Cecchini, Reena S.	2012	2	North America			4.1year for P-1 and 6.4years for star	810	31731			star/P-1 post-	25-29	27	35428.1	228	1.07	0.88	1.3
2	Body Mass Index and the Risk for Developing Invasive Breast Cancer among High-Risk Women in NSABP P-1 and STAR Breast Cancer Prevention Trials	Cecchini, Reena S.	2012	2	North America			4.1year for P-1 and 6.4years for star	810	31731			star/P-1 post-	≥30	32	35395.3	231	1.14	0.94	1.38
2	Body Mass Index and the Risk for Developing Invasive Breast Cancer among High-Risk Women in NSABP P-1 and STAR Breast Cancer Prevention Trials	Cecchini, Reena S.	2012	2	North America			4.1year for P-1 and 6.4years for star	810	31731			star/P-1 post- 且ER- positive cancer	<25	23	32320.3	134	1
2	Body Mass Index and the Risk for Developing Invasive Breast Cancer among High-Risk Women in NSABP P-1 and STAR Breast Cancer Prevention Trials	Cecchini, Reena S.	2012	2	North America			4.1year for P-1 and 6.4years for star	810	31731			star/P-1 post- 且ER- positive cancer	25-29	27	35428.1	167	1.14	0.91	1.43
2	Body Mass Index and the Risk for Developing Invasive Breast Cancer among High-Risk Women in NSABP P-1 and STAR Breast Cancer Prevention Trials	Cecchini, Reena S.	2012	2	North America			4.1year for P-1 and 6.4years for star	810	31731			star/P-1 post- 且ER- positive cancer	≥30	32	35395.3	171	1.23	0.98	1.55
2	Body Mass Index and the Risk for Developing Invasive Breast Cancer among High-Risk Women in NSABP P-1 and STAR Breast Cancer Prevention Trials	Cecchini, Reena S.	2012	2	North America			4.1year for P-1 and 6.4years for star	810	31731			star/P-1 post- 且ER- negative cancer	<25	23	32320.3	48	1
2	Body Mass Index and the Risk for Developing Invasive Breast Cancer among High-Risk Women in NSABP P-1 and STAR Breast Cancer Prevention Trials	Cecchini, Reena S.	2012	2	North America			4.1year for P-1 and 6.4years for star	810	31731			star/P-1 post- 且ER- negative cancer	25-29	27	35428.1	53	1	0.68	1.48
2	Body Mass Index and the Risk for Developing Invasive Breast Cancer among High-Risk Women in NSABP P-1 and STAR Breast Cancer Prevention Trials	Cecchini, Reena S.	2012	2	North America			4.1year for P-1 and 6.4years for star	810	31731			star/P-1 post- 且ER- negative cancer	≥30	32	35395.3	53	1.03	0.7	1.52
2	Body Mass Index and the Risk for Developing Invasive Breast Cancer among High-Risk Women in NSABP P-1 and STAR Breast Cancer Prevention Trials	Cecchini, Reena S.	2012	2	North America			4.1year for P-1 and 6.4years for star	810	31731			P-1 Pre-且ER- positive cancer	<25	23	10643.6	27	1
2	Body Mass Index and the Risk for Developing Invasive Breast Cancer among High-Risk Women in NSABP P-1 and STAR Breast Cancer Prevention Trials	Cecchini, Reena S.	2012	2	North America			4.1year for P-1 and 6.4years for star	810	31731			P-1 Pre-且ER- positive cancer	25-29	27	7318.5	25	1.41	0.82	2.43
2	Body Mass Index and the Risk for Developing Invasive Breast Cancer among High-Risk Women in NSABP P-1 and STAR Breast Cancer Prevention Trials	Cecchini, Reena S.	2012	2	North America			4.1year for P-1 and 6.4years for star	810	31731			P-1 Pre-且ER- positive cancer	≥30	32	6080.3	25	1.78	1.03	3.07
2	Body Mass Index and the Risk for Developing Invasive Breast Cancer among High-Risk Women in NSABP P-1 and STAR Breast Cancer Prevention Trials	Cecchini, Reena S.	2012	2	North America			4.1year for P-1 and 6.4years for star	810	31731			P-1 Pre-且ER- negative cancer	<25	23	10643.6	11	1
2	Body Mass Index and the Risk for Developing Invasive Breast Cancer among High-Risk Women in NSABP P-1 and STAR Breast Cancer Prevention Trials	Cecchini, Reena S.	2012	2	North America			4.1year for P-1 and 6.4years for star	810	31731			P-1 Pre-且ER- negative cancer	25-29	27	7318.5	18	2.52	1.19	5.33
2	Body Mass Index and the Risk for Developing Invasive Breast Cancer among High-Risk Women in NSABP P-1 and STAR Breast Cancer Prevention Trials	Cecchini, Reena S.	2012	2	North America			4.1year for P-1 and 6.4years for star	810	31731			P-1 Pre-且ER- negative cancer	≥30	32	6080.3	10	1.79	0.76	4.22
3	Anthropometric predictors of breast cancer incidence and survival in a multi-ethnic cohort of female residents of Hawaii, United States	Galanis, D. J.	1998	3	American	Hawaii		14.9	378	17628		问卷调查	Pre- 86	<19.6	18.9	2619	14	1
3	Anthropometric predictors of breast cancer incidence and survival in a multi-ethnic cohort of female residents of Hawaii, United States	Galanis, D. J.	1998	3	American			14.9	378	17628			Pre- 86	19.6-21.0	20.3	2465	18	1.3	0.6	2.6
3	Anthropometric predictors of breast cancer incidence and survival in a multi-ethnic cohort of female residents of Hawaii, United States	Galanis, D. J.	1998	3	American			14.9	378	17628			Pre- 86	21.1-23.0	22.05	2529	23	1.6	0.8	3.2
3	Anthropometric predictors of breast cancer incidence and survival in a multi-ethnic cohort of female residents of Hawaii, United States	Galanis, D. J.	1998	3	American			14.9	378	17628			Pre- 86	23.1-26	24.55	1966	11	1	0.5	2.2
3	Anthropometric predictors of breast cancer incidence and survival in a multi-ethnic cohort of female residents of Hawaii, United States	Galanis, D. J.	1998	3	American			14.9	378	17628			Pre- 86	>26	27.5	1881	20	1.9	0.9	3.9
3	Anthropometric predictors of breast cancer incidence and survival in a multi-ethnic cohort of female residents of Hawaii, United States	Galanis, D. J.	1998	3	American			14.9	378	17628			Post- 292	<19.6	18.9	1823	37	1
3	Anthropometric predictors of breast cancer incidence and survival in a multi-ethnic cohort of female residents of Hawaii, United States	Galanis, D. J.	1998	3	American			14.9	378	17628			Post- 292	19.6-21.0	20.3	1982	44	1.1	0.7	1.6
3	Anthropometric predictors of breast cancer incidence and survival in a multi-ethnic cohort of female residents of Hawaii, United States	Galanis, D. J.	1998	3	American			14.9	378	17628			Post- 292	21.1-23.0	22.05	2646	64	1.1	0.7	1.7
3	Anthropometric predictors of breast cancer incidence and survival in a multi-ethnic cohort of female residents of Hawaii, United States	Galanis, D. J.	1998	3	American			14.9	378	17628			Post- 292	23.1-26	24.55	2568	75	1.3	0.9	2
3	Anthropometric predictors of breast cancer incidence and survival in a multi-ethnic cohort of female residents of Hawaii, United States	Galanis, D. J.	1998	3	American			14.9	378	17628			Post- 292	>26	27.5	2325	72	1.5	1	2.3
3	Anthropometric predictors of breast cancer incidence and survival in a multi-ethnic cohort of female residents of Hawaii, United States	Galanis, D. J.	1998	3	American			14.9	378	17628			All	<19.6	18.9	4442	51	1
3	Anthropometric predictors of breast cancer incidence and survival in a multi-ethnic cohort of female residents of Hawaii, United States	Galanis, D. J.	1998	3	American			14.9	378	17628			All	19.6-21.0	20.3	4447	62	1.2	0.8	1.7
3	Anthropometric predictors of breast cancer incidence and survival in a multi-ethnic cohort of female residents of Hawaii, United States	Galanis, D. J.	1998	3	American			14.9	378	17628			All	21.1-23.0	22.05	5175	87	1.3	0.9	1.9
3	Anthropometric predictors of breast cancer incidence and survival in a multi-ethnic cohort of female residents of Hawaii, United States	Galanis, D. J.	1998	3	American			14.9	378	17628			All	23.1-26	24.55	4534	86	1.4	1	2
3	Anthropometric predictors of breast cancer incidence and survival in a multi-ethnic cohort of female residents of Hawaii, United States	Galanis, D. J.	1998	3	American			14.9	378	17628			All	>26	27.5	4206	92	1.8	1.3	2.6
3	Anthropometric predictors of breast cancer incidence and survival in a multi-ethnic cohort of female residents of Hawaii, United States	Galanis, D. J.	1998	3	American			14.9	378	17628			post- ≤65 years old	<21.1	19.5	3159	44	1
3	Anthropometric predictors of breast cancer incidence and survival in a multi-ethnic cohort of female residents of Hawaii, United States	Galanis, D. J.	1998	3	American			14.9	378	17628			post- ≤65 years old	21.1-24	22.5	3143	39	0.8	0.5	1.3）
3	Anthropometric predictors of breast cancer incidence and survival in a multi-ethnic cohort of female residents of Hawaii, United States	Galanis, D. J.	1998	3	American			14.9	378	17628			post- ≤65 years old	≥24	25.5	3191	58	1.3	0.9	2.02）
3	Anthropometric predictors of breast cancer incidence and survival in a multi-ethnic cohort of female residents of Hawaii, United States	Galanis, D. J.	1998	3	American			14.9	378	17628			post- ≥65 years old	<21.1	19.5	2117	37	1
3	Anthropometric predictors of breast cancer incidence and survival in a multi-ethnic cohort of female residents of Hawaii, United States	Galanis, D. J.	1998	3	American			14.9	378	17628			post- ≥65 years old	21.1-24	22.5	2157	51	1.4	0.9	2.1）
3	Anthropometric predictors of breast cancer incidence and survival in a multi-ethnic cohort of female residents of Hawaii, United States	Galanis, D. J.	1998	3	American			14.9	378	17628			post- ≥65 years old	≥24	25.5	2203	63	1.6	1.1	2.5）
4	Waist circumference, body mass index, and postmenopausal breast cancer incidence in the Cancer Prevention Study-II Nutrition Cohort	Gaudet, Mia M.	2014	2	US			11.58	1088	28965		问卷调查	post- All HRT non-users	<25	22.5	133947	441	1
4	Waist circumference, body mass index, and postmenopausal breast cancer incidence in the Cancer Prevention Study-II Nutrition Cohort	Gaudet, Mia M.	2014	2	US			11.58	1088	28965			post- All HRT non-users	25-29.9	27.5	94402	401	1.26	1.07	1.48
4	Waist circumference, body mass index, and postmenopausal breast cancer incidence in the Cancer Prevention Study-II Nutrition Cohort	Gaudet, Mia M.	2014	2	US			11.58	1088	28965			post- All HRT non-users	≥30	32.5	51316	246	1.4	1.1	1.78
4	Waist circumference, body mass index, and postmenopausal breast cancer incidence in the Cancer Prevention Study-II Nutrition Cohort	Gaudet, Mia M.	2014	2	US			11.58	1088	28965			post- ER+ HRT non-users	<25	22.5	79102	319	1
4	Waist circumference, body mass index, and postmenopausal breast cancer incidence in the Cancer Prevention Study-II Nutrition Cohort	Gaudet, Mia M.	2014	2	US			11.58	1088	28965			post- ER+ HRT non-users	25-29.9	27.5	56953	294	1.28	1.06	1.54
4	Waist circumference, body mass index, and postmenopausal breast cancer incidence in the Cancer Prevention Study-II Nutrition Cohort	Gaudet, Mia M.	2014	2	US			11.58	1088	28965			post- ER+ HRT non-users	≥30	32.5	31640	178	1.41	1.08	1.85
4	Waist circumference, body mass index, and postmenopausal breast cancer incidence in the Cancer Prevention Study-II Nutrition Cohort	Gaudet, Mia M.	2014	2	US			11.58	1088	28965			post- ER- HRT non-users	<25	22.5	77281	65	1
4	Waist circumference, body mass index, and postmenopausal breast cancer incidence in the Cancer Prevention Study-II Nutrition Cohort	Gaudet, Mia M.	2014	2	US			11.58	1088	28965			post- ER- HRT non-users	25-29.9	27.5	57188	46	0.96	0.65	1.43
4	Waist circumference, body mass index, and postmenopausal breast cancer incidence in the Cancer Prevention Study-II Nutrition Cohort	Gaudet, Mia M.	2014	2	US			11.58	1088	28965			post- ER- HRT non-users	≥30	32.5	33231	17	0.61	0.35	1.08
5	Body size and the risk of postmenopausal breast cancer subtypes in the California Teachers Study cohort	Canchola, Alison J.	2012	2	American	California		12.1	2321	52642			Post- ER+PR+	<25	23	355667	740	1
5	Body size and the risk of postmenopausal breast cancer subtypes in the California Teachers Study cohort	Canchola, Alison J.	2012	2	American			12.1	2321	52642			Post- ER+PR+	25-29	27	183641	413	1.13	1	1.28）
5	Body size and the risk of postmenopausal breast cancer subtypes in the California Teachers Study cohort	Canchola, Alison J.	2012	2	American			12.1	2321	52642			Post- ER+PR+	≥30	32	97659	218	1.2	1.03	1.4
5	Body size and the risk of postmenopausal breast cancer subtypes in the California Teachers Study cohort	Canchola, Alison J.	2012	2	American			12.1	2321	52642			Post- ER+PR-	<25	23	355667	174	1
5	Body size and the risk of postmenopausal breast cancer subtypes in the California Teachers Study cohort	Canchola, Alison J.	2012	2	American			12.1	2321	52642			Post- ER+PR-	25-29	27	183641	78	0.9	0.69	1.18
5	Body size and the risk of postmenopausal breast cancer subtypes in the California Teachers Study cohort	Canchola, Alison J.	2012	2	American			12.1	2321	52642			Post- ER+PR-	≥30	32	97659	35	0.84	0.58	1.21
5	Body size and the risk of postmenopausal breast cancer subtypes in the California Teachers Study cohort	Canchola, Alison J.	2012	2	American			12.1	2321	52642			Post- ER-PR-	<25	23	355667	156	1
5	Body size and the risk of postmenopausal breast cancer subtypes in the California Teachers Study cohort	Canchola, Alison J.	2012	2	American			12.1	2321	52642			Post- ER-PR-	25-29	27	183641	91	1.13	0.87	1.47
5	Body size and the risk of postmenopausal breast cancer subtypes in the California Teachers Study cohort	Canchola, Alison J.	2012	2	American			12.1	2321	52642			Post- ER-PR-	≥30	32	97659	33	0.77	0.53	1.12
6	Body size and risk for breast cancer in relation to estrogen and progesterone receptor status in Japan	Iwasaki, Motoki	2007	2	Japan		547656	9.9	441	55537	40-69	问卷调查	Pre- ER+	(per 1 kg/m2)		206623	62	1.04	0.98	1.11）
6	Body size and risk for breast cancer in relation to estrogen and progesterone receptor status in Japan	Iwasaki, Motoki	2007	2	Japan			9.9	441	55537			Pre- ER-	(per 1 kg/m2)		206623	41	1.02	0.93	1.13）
6	Body size and risk for breast cancer in relation to estrogen and progesterone receptor status in Japan	Iwasaki, Motoki	2007	2	Japan			9.9	441	55537			Pre- PR+	(per 1 kg/m2)		206623	53	1.06	0.99	1.13）
6	Body size and risk for breast cancer in relation to estrogen and progesterone receptor status in Japan	Iwasaki, Motoki	2007	2	Japan			9.9	441	55537			Pre- PR-	(per 1 kg/m2)		206623	42	0.99	0.89	1.10）
6	Body size and risk for breast cancer in relation to estrogen and progesterone receptor status in Japan	Iwasaki, Motoki	2007	2	Japan			9.9	441	55537			Post- ER+	(per 1 kg/m2)		288763	65	1.08	1.01	1.15
6	Body size and risk for breast cancer in relation to estrogen and progesterone receptor status in Japan	Iwasaki, Motoki	2007	2	Japan			9.9	441	55537			Post- ER-	(per 1 kg/m2)		288763	41	0.95	0.84	1.06
6	Body size and risk for breast cancer in relation to estrogen and progesterone receptor status in Japan	Iwasaki, Motoki	2007	2	Japan			9.9	441	55537			Post- PR+	(per 1 kg/m2)		288763	46	1.07	0.98	1.16
6	Body size and risk for breast cancer in relation to estrogen and progesterone receptor status in Japan	Iwasaki, Motoki	2007	2	Japan			9.9	441	55537			Post- PR-	(per 1 kg/m2)		288763	55	1.01	0.93	1.1
6	Body size and risk for breast cancer in relation to estrogen and progesterone receptor status in Japan	Iwasaki, Motoki	2007	2	Japan			9.9	441	55537			Pre-	<19	18	13079	13	1
6	Body size and risk for breast cancer in relation to estrogen and progesterone receptor status in Japan	Iwasaki, Motoki	2007	2	Japan			9.9	441	55537			Pre-	19-20.9	20	41753	35	0.94	0.49	1.8
6	Body size and risk for breast cancer in relation to estrogen and progesterone receptor status in Japan	Iwasaki, Motoki	2007	2	Japan			9.9	441	55537			Pre-	21-22.9	22	61616	49	0.89	0.47	1.68
6	Body size and risk for breast cancer in relation to estrogen and progesterone receptor status in Japan	Iwasaki, Motoki	2007	2	Japan			9.9	441	55537			Pre-	23-24.9	24	52776	45	0.95	0.5	1.81
6	Body size and risk for breast cancer in relation to estrogen and progesterone receptor status in Japan	Iwasaki, Motoki	2007	2	Japan			9.9	441	55537			Pre-	25-26.9	26	29636	27	1.07	0.53	2.13
6	Body size and risk for breast cancer in relation to estrogen and progesterone receptor status in Japan	Iwasaki, Motoki	2007	2	Japan			9.9	441	55537			Pre-	27-29.9	28.5	17809	22	1.47	0.72	3.02
6	Body size and risk for breast cancer in relation to estrogen and progesterone receptor status in Japan	Iwasaki, Motoki	2007	2	Japan			9.9	441	55537			Pre-	≥30	31.5	6122	10	1.35	0.53	3.47
6	Body size and risk for breast cancer in relation to estrogen and progesterone receptor status in Japan	Iwasaki, Motoki	2007	2	Japan			9.9	441	55537			Post-	<19	18	17595	10	1
6	Body size and risk for breast cancer in relation to estrogen and progesterone receptor status in Japan	Iwasaki, Motoki	2007	2	Japan			9.9	441	55537			Post-	19-20.9	20	46273	31	1.39	0.66	2.92
6	Body size and risk for breast cancer in relation to estrogen and progesterone receptor status in Japan	Iwasaki, Motoki	2007	2	Japan			9.9	441	55537			Post-	21-22.9	22	81743	56	1.43	0.71	2.91
6	Body size and risk for breast cancer in relation to estrogen and progesterone receptor status in Japan	Iwasaki, Motoki	2007	2	Japan			9.9	441	55537			Post-	23-24.9	24	79626	62	1.63	0.81	3.31
6	Body size and risk for breast cancer in relation to estrogen and progesterone receptor status in Japan	Iwasaki, Motoki	2007	2	Japan			9.9	441	55537			Post-	25-26.9	26	53101	34	1.49	0.71	3.11
6	Body size and risk for breast cancer in relation to estrogen and progesterone receptor status in Japan	Iwasaki, Motoki	2007	2	Japan			9.9	441	55537			Post-	27-29.9	28.5	34921	25	1.56	0.72	3.38
6	Body size and risk for breast cancer in relation to estrogen and progesterone receptor status in Japan	Iwasaki, Motoki	2007	2	Japan			9.9	441	55537			Post-	≥30	31.5	11606	11	2.28	0.94	5.53
7	Breast-cancer incidence in relation to height, weight and body-fat distribution in the Dutch "DOM" cohort	Kaaks, R.	1998	2	Netherlands	Utrecht		10.6		11663		问卷调查	Pre-（5891）	≤22.5	21.48	17664	47	1
7	Breast-cancer incidence in relation to height, weight and body-fat distribution in the Dutch "DOM" cohort	Kaaks, R.	1998	2	Netherlands			10.6		11663			Pre-（5891）	22.5-24.54	23.52	15188	44	1.08	0.71	1.64
7	Breast-cancer incidence in relation to height, weight and body-fat distribution in the Dutch "DOM" cohort	Kaaks, R.	1998	2	Netherlands			10.6		11663			Pre-（5891）	24.54-27.15	25.845	12925	27	0.76	0.47	1.24
7	Breast-cancer incidence in relation to height, weight and body-fat distribution in the Dutch "DOM" cohort	Kaaks, R.	1998	2	Netherlands			10.6		11663			Pre-（5891）	>27.15	28.455	10869	29	1.04	0.65	1.68
7	Breast-cancer incidence in relation to height, weight and body-fat distribution in the Dutch "DOM" cohort	Kaaks, R.	1998	2	Netherlands			10.6		11663			Post-自然停经（3521）	≤22.5	21.48	5965	16	1
7	Breast-cancer incidence in relation to height, weight and body-fat distribution in the Dutch "DOM" cohort	Kaaks, R.	1998	2	Netherlands			10.6		11663			Post-自然停经（3521）	22.5-24.54	23.52	7588	15	0.69	0.34	1.4
7	Breast-cancer incidence in relation to height, weight and body-fat distribution in the Dutch "DOM" cohort	Kaaks, R.	1998	2	Netherlands			10.6		11663			Post-自然停经（3521）	24.54-27.15	25.845	9840	15	0.49	0.24	1
7	Breast-cancer incidence in relation to height, weight and body-fat distribution in the Dutch "DOM" cohort	Kaaks, R.	1998	2	Netherlands			10.6		11663			Post-自然停经（3521）	>27.15	28.455	10969	30	0.81	0.43	1.51
7	Breast-cancer incidence in relation to height, weight and body-fat distribution in the Dutch "DOM" cohort	Kaaks, R.	1998	2	Netherlands			10.6		11663			Post-切除术停经2068）	≤22.5	21.48	4063	7	1
7	Breast-cancer incidence in relation to height, weight and body-fat distribution in the Dutch "DOM" cohort	Kaaks, R.	1998	2	Netherlands			10.6		11663			Post-切除术停经2068）	22.5-24.54	23.52	4893	13	1.47	0.58	3.7
7	Breast-cancer incidence in relation to height, weight and body-fat distribution in the Dutch "DOM" cohort	Kaaks, R.	1998	2	Netherlands			10.6		11663			Post-切除术停经2068）	24.54-27.15	25.845	4956	14	1.57	0.63	3.92
7	Breast-cancer incidence in relation to height, weight and body-fat distribution in the Dutch "DOM" cohort	Kaaks, R.	1998	2	Netherlands			10.6		11663			Post-切除术停经2068）	>27.15	28.455	5958	18	1.5	0.61	3.7
8	Obesity, Mammography Use and Accuracy, and Advanced Breast Cancer Risk	Kerlikowske, Karla	2008	2	(California，North Carolina, New Hampshire, Vermont, Colorado, New Mexico, and Washington			1996-2005	4446	287155		问卷调查	post- no HRT	<18.5	15.25	27556	80	1.03	0.82	1.3
8	Obesity, Mammography Use and Accuracy, and Advanced Breast Cancer Risk	Kerlikowske, Karla	2008	2	(California，North Carolina, New Hampshire, Vermont, Colorado, New Mexico, and Washington				4446	287155			post- no HRT	18.5-24.9	21.75	574080	1617	1
8	Obesity, Mammography Use and Accuracy, and Advanced Breast Cancer Risk	Kerlikowske, Karla	2008	2	(California，North Carolina, New Hampshire, Vermont, Colorado, New Mexico, and Washington				4446	287155			post- no HRT	25-29.9	27.5	477060	1505	1.12	1.05	1.21
8	Obesity, Mammography Use and Accuracy, and Advanced Breast Cancer Risk	Kerlikowske, Karla	2008	2	(California，North Carolina, New Hampshire, Vermont, Colorado, New Mexico, and Washington				4446	287155			post- no HRT	30-34.9	32.5	230780	780	1.2	1.1	1.31
8	Obesity, Mammography Use and Accuracy, and Advanced Breast Cancer Risk	Kerlikowske, Karla	2008	2	(California，North Carolina, New Hampshire, Vermont, Colorado, New Mexico, and Washington				4446	287155			post- no HRT	≥35	37.5	126298	464	1.3	1.17	1.45
8	Obesity, Mammography Use and Accuracy, and Advanced Breast Cancer Risk	Kerlikowske, Karla	2008	2	(California，North Carolina, New Hampshire, Vermont, Colorado, New Mexico, and Washington				4446	287155			post- ER+	<18.5	15.25	28175	47	1.1	0.82	1.49
8	Obesity, Mammography Use and Accuracy, and Advanced Breast Cancer Risk	Kerlikowske, Karla	2008	2	(California，North Carolina, New Hampshire, Vermont, Colorado, New Mexico, and Washington				4446	287155			post- ER+	18.5-24.9	21.75	575000	875	1
8	Obesity, Mammography Use and Accuracy, and Advanced Breast Cancer Risk	Kerlikowske, Karla	2008	2	(California，North Carolina, New Hampshire, Vermont, Colorado, New Mexico, and Washington				4446	287155			post- ER+	25-29.9	27.5	476100	848	1.17	1.07	1.29
8	Obesity, Mammography Use and Accuracy, and Advanced Breast Cancer Risk	Kerlikowske, Karla	2008	2	(California，North Carolina, New Hampshire, Vermont, Colorado, New Mexico, and Washington				4446	287155			post- ER+	30-34.9	32.5	230575	439	1.25	1.11	1.41
8	Obesity, Mammography Use and Accuracy, and Advanced Breast Cancer Risk	Kerlikowske, Karla	2008	2	(California，North Carolina, New Hampshire, Vermont, Colorado, New Mexico, and Washington				4446	287155			post- ER+	≥35	37.5	125925	257	1.34	1.16	1.54
8	Obesity, Mammography Use and Accuracy, and Advanced Breast Cancer Risk	Kerlikowske, Karla	2008	2	(California，North Carolina, New Hampshire, Vermont, Colorado, New Mexico, and Washington				4446	287155			post- ER-	<18.5	15.25	26480	8	0.86	0.42	1.75
8	Obesity, Mammography Use and Accuracy, and Advanced Breast Cancer Risk	Kerlikowske, Karla	2008	2	(California，North Carolina, New Hampshire, Vermont, Colorado, New Mexico, and Washington				4446	287155			post- ER-	18.5-24.9	21.75	563490	199	1
8	Obesity, Mammography Use and Accuracy, and Advanced Breast Cancer Risk	Kerlikowske, Karla	2008	2	(California，North Carolina, New Hampshire, Vermont, Colorado, New Mexico, and Washington				4446	287155			post- ER-	25-29.9	27.5	472204	160	0.96	0.78	1.18
8	Obesity, Mammography Use and Accuracy, and Advanced Breast Cancer Risk	Kerlikowske, Karla	2008	2	(California，North Carolina, New Hampshire, Vermont, Colorado, New Mexico, and Washington				4446	287155			post- ER-	30-34.9	32.5	236666	82	0.98	0.76	1.27
8	Obesity, Mammography Use and Accuracy, and Advanced Breast Cancer Risk	Kerlikowske, Karla	2008	2	(California，North Carolina, New Hampshire, Vermont, Colorado, New Mexico, and Washington				4446	287155			post- ER-	≥35	37.5	136928	46	0.95	0.68	1.32
9	Obesity and risk of cancer in Japan	Kuriyama, Shinichi	2005	2	Japan			9		17353		问卷调查	All	18.5-24.9	21.75	94626	73	1
9	Obesity and risk of cancer in Japan	Kuriyama, Shinichi	2005	2	Japan			9		17353			All	25-27.4	26.25	25209	23	1.2	0.75	1.93
9	Obesity and risk of cancer in Japan	Kuriyama, Shinichi	2005	2	Japan			9		17353			All	27.5-29.9	28.75	10548	12	1.55	0.84	2.87
9	Obesity and risk of cancer in Japan	Kuriyama, Shinichi	2005	2	Japan			9		17353			All	≥30	31.25	5103	7	1.9	0.87	4.15
9	Obesity and risk of cancer in Japan	Kuriyama, Shinichi	2005	2	Japan			9		17353			post-	18.5-24.9	21.75	59517	37	1
9	Obesity and risk of cancer in Japan	Kuriyama, Shinichi	2005	2	Japan			9		17353			post-	25-27.4	26.25	16515	16	1.7	0.94	3.07
9	Obesity and risk of cancer in Japan	Kuriyama, Shinichi	2005	2	Japan			9		17353			post-	27.5-29.9	28.75	7425	7	1.82	0.8	4.12
9	Obesity and risk of cancer in Japan	Kuriyama, Shinichi	2005	2	Japan			9		17353			post-	≥30	31.25	3537	5	2.67	1.03	6.92
9	Obesity and risk of cancer in Japan	Kuriyama, Shinichi	2005	2	Japan			9		17353			pre-	18.5-24.9	21.75	35109	25	1
9	Obesity and risk of cancer in Japan	Kuriyama, Shinichi	2005	2	Japan			9		17353			pre-	25-27.4	26.25	8694	5	0.85	0.32	2.24
9	Obesity and risk of cancer in Japan	Kuriyama, Shinichi	2005	2	Japan			9		17353			pre-	27.5-29.9	28.75	3123	3	0.84	0.24	2.88
9	Obesity and risk of cancer in Japan	Kuriyama, Shinichi	2005	2	Japan			9		17353			pre-	≥30	31.25	1566	0
10	Breast cancer epidemiology according to recognized breast cancer risk factors in the Prostate, Lung, Colorectal and Ovarian (PLCO) Cancer Screening Trial Cohort	Lacey, James V., Jr.	2009	2	US			5	2085	70575			All	<18.5	15.25	5135	25	0.88	0.59	1.32
10	Breast cancer epidemiology according to recognized breast cancer risk factors in the Prostate, Lung, Colorectal and Ovarian (PLCO) Cancer Screening Trial Cohort	Lacey, James V., Jr.	2009	2	US			5	2085	70575			All	18.5-24.9	21.75	154447	848	1
10	Breast cancer epidemiology according to recognized breast cancer risk factors in the Prostate, Lung, Colorectal and Ovarian (PLCO) Cancer Screening Trial Cohort	Lacey, James V., Jr.	2009	2	US			5	2085	70575			All	25-29	27	133799	712	1.06	0.95	1.17
10	Breast cancer epidemiology according to recognized breast cancer risk factors in the Prostate, Lung, Colorectal and Ovarian (PLCO) Cancer Screening Trial Cohort	Lacey, James V., Jr.	2009	2	US			5	2085	70575			All	30-34.9	32.5	59109	305	1.1	0.97	1.26
10	Breast cancer epidemiology according to recognized breast cancer risk factors in the Prostate, Lung, Colorectal and Ovarian (PLCO) Cancer Screening Trial Cohort	Lacey, James V., Jr.	2009	2	US			5	2085	70575			All	≥35	37.5	32478	173	1.21	1.02	1.43
11	Body size and breast cancer risk: Findings from the european prospective investigation into cancer and nutrition (EPIC)	Lahmann, P. H.	2004	2	Eurpean	9 countries		4.7	1897	176886			pre-（73542人）	<21.6	20.65	84884	132	1
11	Body size and breast cancer risk: Findings from the european prospective investigation into cancer and nutrition (EPIC)	Lahmann, P. H.	2004	2	Eurpean			4.7	1897	176886			pre-（73542人）	21.6-23.5	22.55	77160	114	0.95	0.73	1.23
11	Body size and breast cancer risk: Findings from the european prospective investigation into cancer and nutrition (EPIC)	Lahmann, P. H.	2004	2	Eurpean			4.7	1897	176886			pre-（73542人）	23.6-25.6	24.6	70029	85	0.78	0.59	1.04
11	Body size and breast cancer risk: Findings from the european prospective investigation into cancer and nutrition (EPIC)	Lahmann, P. H.	2004	2	Eurpean			4.7	1897	176886			pre-（73542人）	25.7-28.7	27.2	60268	75	0.8	0.59	1.09
11	Body size and breast cancer risk: Findings from the european prospective investigation into cancer and nutrition (EPIC)	Lahmann, P. H.	2004	2	Eurpean			4.7	1897	176886			pre-（73542人）	≥28.8	30.3	53307	68	0.82	0.59	1.14
11	Body size and breast cancer risk: Findings from the european prospective investigation into cancer and nutrition (EPIC)	Lahmann, P. H.	2004	2	Eurpean			4.7	1897	176886			post-且Non-HRT users(79030人）	<21.6	20.65	50181	98	1
11	Body size and breast cancer risk: Findings from the european prospective investigation into cancer and nutrition (EPIC)	Lahmann, P. H.	2004	2	Eurpean			4.7	1897	176886			post-且Non-HRT users(79030人）	21.6-23.5	22.55	63730	127	1.02	0.78	1.33
11	Body size and breast cancer risk: Findings from the european prospective investigation into cancer and nutrition (EPIC)	Lahmann, P. H.	2004	2	Eurpean			4.7	1897	176886			post-且Non-HRT users(79030人）	23.6-25.6	24.6	78132	206	1.35	1.06	1.73
11	Body size and breast cancer risk: Findings from the european prospective investigation into cancer and nutrition (EPIC)	Lahmann, P. H.	2004	2	Eurpean			4.7	1897	176886			post-且Non-HRT users(79030人）	25.7-28.7	27.2	89422	241	1.38	1.08	1.76
11	Body size and breast cancer risk: Findings from the european prospective investigation into cancer and nutrition (EPIC)	Lahmann, P. H.	2004	2	Eurpean			4.7	1897	176886			post-且Non-HRT users(79030人）	≥28.8	30.3	89975	239	1.36	1.06	1.75
11	Body size and breast cancer risk: Findings from the european prospective investigation into cancer and nutrition (EPIC)	Lahmann, P. H.	2004	2	Eurpean			4.7	1897	176886			post-且HRT users(24314人）	<21.6	20.65	25121	122	1
11	Body size and breast cancer risk: Findings from the european prospective investigation into cancer and nutrition (EPIC)	Lahmann, P. H.	2004	2	Eurpean			4.7	1897	176886			post-且HRT users(24314人）	21.6-23.5	22.55	26528	116	0.9	0.69	1.17
11	Body size and breast cancer risk: Findings from the european prospective investigation into cancer and nutrition (EPIC)	Lahmann, P. H.	2004	2	Eurpean			4.7	1897	176886			post-且HRT users(24314人）	23.6-25.6	24.6	25573	113	0.91	0.7	1.19
11	Body size and breast cancer risk: Findings from the european prospective investigation into cancer and nutrition (EPIC)	Lahmann, P. H.	2004	2	Eurpean			4.7	1897	176886			post-且HRT users(24314人）	25.7-28.7	27.2	22282	92	0.85	0.64	1.13
11	Body size and breast cancer risk: Findings from the european prospective investigation into cancer and nutrition (EPIC)	Lahmann, P. H.	2004	2	Eurpean			4.7	1897	176886			post-且HRT users(24314人）	≥28.8	30.3	14771	51	0.71	0.5	1.01
11	Body size and breast cancer risk: Findings from the european prospective investigation into cancer and nutrition (EPIC)	Lahmann, P. H.	2004	2	Eurpean			4.7	1897	176886			BMI classification Post-且Non-HRT users(79030人）	<25.0	22.5	166565	350	1
11	Body size and breast cancer risk: Findings from the european prospective investigation into cancer and nutrition (EPIC)	Lahmann, P. H.	2004	2	Eurpean			4.7	1897	176886			BMI classification Post-且Non-HRT users(79030人）	25.0-29.9	27.5	139082	380	1.3	1.12	1.51
11	Body size and breast cancer risk: Findings from the european prospective investigation into cancer and nutrition (EPIC)	Lahmann, P. H.	2004	2	Eurpean			4.7	1897	176886			BMI classification Post-且Non-HRT users(79030人）	≥30	32.5	65793	181	1.31	1.08	1.59
11	Body size and breast cancer risk: Findings from the european prospective investigation into cancer and nutrition (EPIC)	Lahmann, P. H.	2004	2	Eurpean			4.7	1897	176886			Post-且HRT users(24314人）	<25.0	22.5	70280	319	1
11	Body size and breast cancer risk: Findings from the european prospective investigation into cancer and nutrition (EPIC)	Lahmann, P. H.	2004	2	Eurpean			4.7	1897	176886			Post-且HRT users(24314人）	25.0-29.9	27.5	34016	145	0.94	0.76	1.15
11	Body size and breast cancer risk: Findings from the european prospective investigation into cancer and nutrition (EPIC)	Lahmann, P. H.	2004	2	Eurpean			4.7	1897	176886			Post-且HRT users(24314人）	≥30	32.5	9980	30	0.66	0.45	0.98
12	Body mass index and cancer: Results from the northern Sweden health and disease cohort	Lukanova, A.	2006	2	Swedish			8.3		35362			All	18.5-22.1	20.3	62501	109	1
12	Body mass index and cancer: Results from the northern Sweden health and disease cohort	Lukanova, A.	2006	2	Swedish			8.3		35362			All	22.2-24.2	23.2	71439	142	1.14	0.89	1.47
12	Body mass index and cancer: Results from the northern Sweden health and disease cohort	Lukanova, A.	2006	2	Swedish			8.3		35362			All	24.3-27.1	25.7	77501	127	0.94	0.72	1.22
12	Body mass index and cancer: Results from the northern Sweden health and disease cohort	Lukanova, A.	2006	2	Swedish			8.3		35362			All	≥27	28.4	82064	136	0.95	0.74	1.23
12	Body mass index and cancer: Results from the northern Sweden health and disease cohort	Lukanova, A.	2006	2	Swedish			8.3		35362			All BMI classification	18.5-24.9	21.75	156787	285	1
12	Body mass index and cancer: Results from the northern Sweden health and disease cohort	Lukanova, A.	2006	2	Swedish			8.3		35362			All BMI classification	25-29.9	27.5	97051	157	0.89	0.73	1.08
12	Body mass index and cancer: Results from the northern Sweden health and disease cohort	Lukanova, A.	2006	2	Swedish			8.3		35362			All BMI classification	≥30	32.5	39667	72	1	0.76	1.29
12	Body mass index and cancer: Results from the northern Sweden health and disease cohort	Lukanova, A.	2006	2	Swedish			8.3		35362			Pre- age<49	18.5-22.1	20.3	35516	23	1
12	Body mass index and cancer: Results from the northern Sweden health and disease cohort	Lukanova, A.	2006	2	Swedish			8.3		35362			Pre- age<49	22.2-24.2	23.2	36546	31	1.31	0.77	2.28
12	Body mass index and cancer: Results from the northern Sweden health and disease cohort	Lukanova, A.	2006	2	Swedish			8.3		35362			Pre- age<49	24.3-27.1	25.7	37434	24	0.99	0.56	1.76
12	Body mass index and cancer: Results from the northern Sweden health and disease cohort	Lukanova, A.	2006	2	Swedish			8.3		35362			Pre- age<49	≥27	28.4	37256	14	0.58	0.29	1.11
12	Body mass index and cancer: Results from the northern Sweden health and disease cohort	Lukanova, A.	2006	2	Swedish			8.3		35362			Post- age≥49	18.5-22.1	20.3	36910	108	1
12	Body mass index and cancer: Results from the northern Sweden health and disease cohort	Lukanova, A.	2006	2	Swedish			8.3		35362			Post- age≥49	22.2-24.2	23.2	36541	106	0.99	0.76	1.3
12	Body mass index and cancer: Results from the northern Sweden health and disease cohort	Lukanova, A.	2006	2	Swedish			8.3		35362			Post- age≥49	24.3-27.1	25.7	36836	97	0.9	0.68	1.18
12	Body mass index and cancer: Results from the northern Sweden health and disease cohort	Lukanova, A.	2006	2	Swedish			8.3		35362			Post- age≥49	≥27	28.4	36469	111	1.04	0.8	1.36
13	Co-twin control and cohort analyses of body mass index and height in relation to breast, prostate, ovarian, corpus uteri, colon and rectal cancer among Swedish and Finnish twins	Lundqvist, Ellen	2007	2	Swedish and Finland		older 550000 younger 1.2million	older 22年 younger 28.4year	756older 881younger	14058 older 22432 younger			All older subjects	<18.5	15.25	9412	12	0.9	0.5	1.5
13	Co-twin control and cohort analyses of body mass index and height in relation to breast, prostate, ovarian, corpus uteri, colon and rectal cancer among Swedish and Finnish twins	Lundqvist, Ellen	2007	2	Swedish and Finland			older 22年 younger 28.4year	756older 882younger	14058 older 22432 younger			All older subjects	18.5-25.0	21.75	290502	411	1
13	Co-twin control and cohort analyses of body mass index and height in relation to breast, prostate, ovarian, corpus uteri, colon and rectal cancer among Swedish and Finnish twins	Lundqvist, Ellen	2007	2	Swedish and Finland			older 22年 younger 28.4year	756older 883younger	14058 older 22432 younger			All older subjects	25.0-30	27.5	161519	274	1.2	1	1.4
13	Co-twin control and cohort analyses of body mass index and height in relation to breast, prostate, ovarian, corpus uteri, colon and rectal cancer among Swedish and Finnish twins	Lundqvist, Ellen	2007	2	Swedish and Finland			older 22年 younger 28.4year	756older 884younger	14058 older 22432 younger			All older subjects	≥30	32.5	32071	59	1.3	1	1.7
13	Co-twin control and cohort analyses of body mass index and height in relation to breast, prostate, ovarian, corpus uteri, colon and rectal cancer among Swedish and Finnish twins	Lundqvist, Ellen	2007	2	Swedish and Finland			older 22年 younger 28.4year	756older 885younger	14058 older 22432 younger			All older subjects	per 1 BMI unit			756	1.03	1.01	1.05
13	Co-twin control and cohort analyses of body mass index and height in relation to breast, prostate, ovarian, corpus uteri, colon and rectal cancer among Swedish and Finnish twins	Lundqvist, Ellen	2007	2	Swedish and Finland			older 22年 younger 28.4year	756older 886younger	14058 older 22432 younger			All younger subjects	<18.5	15.25	33707	67	0.9	0.7	1.3
13	Co-twin control and cohort analyses of body mass index and height in relation to breast, prostate, ovarian, corpus uteri, colon and rectal cancer among Swedish and Finnish twins	Lundqvist, Ellen	2007	2	Swedish and Finland			older 22年 younger 28.4year	756older 887younger	14058 older 22432 younger			All younger subjects	18.5-25.0	21.75	311522	688	1
13	Co-twin control and cohort analyses of body mass index and height in relation to breast, prostate, ovarian, corpus uteri, colon and rectal cancer among Swedish and Finnish twins	Lundqvist, Ellen	2007	2	Swedish and Finland			older 22年 younger 28.4year	756older 888younger	14058 older 22432 younger			All younger subjects	25.0-30	27.5	46105	112	1.1	0.9	1.3
13	Co-twin control and cohort analyses of body mass index and height in relation to breast, prostate, ovarian, corpus uteri, colon and rectal cancer among Swedish and Finnish twins	Lundqvist, Ellen	2007	2	Swedish and Finland			older 22年 younger 28.4year	756older 889younger	14058 older 22432 younger			All younger subjects	≥30	32.5	7913	14	0.8	0.4	1.3
14	Body weight and risk of breast cancer in BRCA1/2 mutation carrier	Manders, Peggy	2011	2	Netherlands		4992			980		问卷调查	Pre-	≤18.49	16.5	83	3	0.41	0.09	1.85
14	Body weight and risk of breast cancer in BRCA1/2 mutation carrier	Manders, Peggy	2011	2	Netherlands					980			Pre-	18.50-22.49	20.5	1334	63	1
14	Body weight and risk of breast cancer in BRCA1/2 mutation carrier	Manders, Peggy	2011	2	Netherlands					980			Pre-	22.50-24.99	23.75	786	48	0.87	0.53	1.42
14	Body weight and risk of breast cancer in BRCA1/2 mutation carrier	Manders, Peggy	2011	2	Netherlands					980			Pre-	≥25	26.25	810	41	0.75	0.43	1.31
14	Body weight and risk of breast cancer in BRCA1/2 mutation carrier	Manders, Peggy	2011	2	Netherlands					980			Post-	＜25	20.8	1608	27	1
14	Body weight and risk of breast cancer in BRCA1/2 mutation carrier	Manders, Peggy	2011	2	Netherlands					980			Post-	≥25	30	1314	36	1.46	0.86	2.51
15	Risk of breast cancer in relation to anthropometry, blood pressure, blood lipids and glucose metabolism: a prospective study within the Malmo Preventive Project	Manjer, J.	2001	2	Netherlands				269	9738		问卷调查	Pre-	≤20.61	17.04	15812	28	1
15	Risk of breast cancer in relation to anthropometry, blood pressure, blood lipids and glucose metabolism: a prospective study within the Malmo Preventive Project	Manjer, J.	2001	2	Netherlands				269	9738			Pre-	20.61-27.75	24.18	16929	28	0.81	0.47	1.37
15	Risk of breast cancer in relation to anthropometry, blood pressure, blood lipids and glucose metabolism: a prospective study within the Malmo Preventive Project	Manjer, J.	2001	2	Netherlands				269	9738			Pre-	22.75-25.46	24.1	13756	28	0.94	0.55	1.61
15	Risk of breast cancer in relation to anthropometry, blood pressure, blood lipids and glucose metabolism: a prospective study within the Malmo Preventive Project	Manjer, J.	2001	2	Netherlands				269	9738			Pre-	＞25.46	26.815	11582	28	1	0.57	1.75
15	Risk of breast cancer in relation to anthropometry, blood pressure, blood lipids and glucose metabolism: a prospective study within the Malmo Preventive Project	Manjer, J.	2001	2	Netherlands				269	9738			Post-	≤20.61	17.04	14493	39	1
15	Risk of breast cancer in relation to anthropometry, blood pressure, blood lipids and glucose metabolism: a prospective study within the Malmo Preventive Project	Manjer, J.	2001	2	Netherlands				269	9738			Post-	20.61-27.75	24.18	16931	39	0.85	0.54	1.32
15	Risk of breast cancer in relation to anthropometry, blood pressure, blood lipids and glucose metabolism: a prospective study within the Malmo Preventive Project	Manjer, J.	2001	2	Netherlands				269	9738			Post-	22.75-25.46	24.1	11408	40	1.29	0.83	2
15	Risk of breast cancer in relation to anthropometry, blood pressure, blood lipids and glucose metabolism: a prospective study within the Malmo Preventive Project	Manjer, J.	2001	2	Netherlands				269	9738			Post-	＞25.46	26.815	18013	39	0.79	0.51	1.23
16	Body composition and breast cancer in postmenopausal women: A Danish prospective cohort study	Mellemkjaer, Lene	2006	2	Danish			6.7	633	23788	50-64		Post- Never use HRT(11796)	<18.5	15.25	1037	1	无
16	Body composition and breast cancer in postmenopausal women: A Danish prospective cohort study	Mellemkjaer, Lene	2006	2	Danish			6.7	633	23788			Post- Never use HRT(11796)	18.5-25	21.75	37183	96	1
16	Body composition and breast cancer in postmenopausal women: A Danish prospective cohort study	Mellemkjaer, Lene	2006	2	Danish			6.7	633	23788			Post- Never use HRT(11796)	25-30	27.5	26707	85	1.34	1	1.8
16	Body composition and breast cancer in postmenopausal women: A Danish prospective cohort study	Mellemkjaer, Lene	2006	2	Danish			6.7	633	23788			Post- Never use HRT(11796)	≥30	32.5	13193	35	1.17	0.79	1.73
16	Body composition and breast cancer in postmenopausal women: A Danish prospective cohort study	Mellemkjaer, Lene	2006	2	Danish			6.7	633	23788			Post- Ever use HRT(11992)	<18.5	15.25	946	7	1.23	0.58	2.63
16	Body composition and breast cancer in postmenopausal women: A Danish prospective cohort study	Mellemkjaer, Lene	2006	2	Danish			6.7	633	23788			Post- Ever use HRT(11992)	18.5-25	21.75	40713	237	1
16	Body composition and breast cancer in postmenopausal women: A Danish prospective cohort study	Mellemkjaer, Lene	2006	2	Danish			6.7	633	23788			Post- Ever use HRT(11992)	25-30	27.5	27700	130	0.88	0.71	1.09
16	Body composition and breast cancer in postmenopausal women: A Danish prospective cohort study	Mellemkjaer, Lene	2006	2	Danish			6.7	633	23788			Post- Ever use HRT(11992)	≥30	32.5	9331	42	0.94	0.67	1.31
17	Obesity, body size, and risk of postmenopausal breast cancer: the Women's Health Initiative (United States)	Morimoto, Libby M.	2002	2	US			2.9	1030	85917	50-79		Post- Never use HRT(32547)	≤22.6	21.45	18235	37	1
17	Obesity, body size, and risk of postmenopausal breast cancer: the Women's Health Initiative (United States)	Morimoto, Libby M.	2002	2	US			2.9	1030	85917			Post- Never use HRT(32547)	22.6-24.9	23.75	17506	54	1.52	0.95	2.42
17	Obesity, body size, and risk of postmenopausal breast cancer: the Women's Health Initiative (United States)	Morimoto, Libby M.	2002	2	US			2.9	1030	85917			Post- Never use HRT(32547)	24.9-27.4	26.15	19365	55	1.4	0.87	2.23
17	Obesity, body size, and risk of postmenopausal breast cancer: the Women's Health Initiative (United States)	Morimoto, Libby M.	2002	2	US			2.9	1030	85917			Post- Never use HRT(32547)	27.4-31.1	29.25	19129	66	1.7	1.08	2.68
17	Obesity, body size, and risk of postmenopausal breast cancer: the Women's Health Initiative (United States)	Morimoto, Libby M.	2002	2	US			2.9	1030	85917			Post- Never use HRT(32547)	＞31.1	32.95	20149	103	2.52	1.62	3.93
17	Obesity, body size, and risk of postmenopausal breast cancer: the Women's Health Initiative (United States)	Morimoto, Libby M.	2002	2	US			2.9	1030	85917			Post- Ever use HRT(53370)	≤22.6	21.45	36451	179	1
17	Obesity, body size, and risk of postmenopausal breast cancer: the Women's Health Initiative (United States)	Morimoto, Libby M.	2002	2	US			2.9	1030	85917			Post- Ever use HRT(53370)	22.6-24.9	23.75	35686	156	0.89	0.7	1.13
17	Obesity, body size, and risk of postmenopausal breast cancer: the Women's Health Initiative (United States)	Morimoto, Libby M.	2002	2	US			2.9	1030	85917			Post- Ever use HRT(53370)	24.9-27.4	26.15	30546	129	0.86	0.68	1.11
17	Obesity, body size, and risk of postmenopausal breast cancer: the Women's Health Initiative (United States)	Morimoto, Libby M.	2002	2	US			2.9	1030	85917			Post- Ever use HRT(53370)	27.4-31.1	29.25	28759	130	0.92	0.72	1.19
17	Obesity, body size, and risk of postmenopausal breast cancer: the Women's Health Initiative (United States)	Morimoto, Libby M.	2002	2	US			2.9	1030	85917			Post- Ever use HRT(53370)	＞31.1	32.95	23328	110	0.96	0.73	1.27
17	Obesity, body size, and risk of postmenopausal breast cancer: the Women's Health Initiative (United States)	Morimoto, Libby M.	2002	2	US			2.9	1030	85917			Post- Among HRT never users age 50-59(7930)	≤22.6	21.45	4599	7	1
17	Obesity, body size, and risk of postmenopausal breast cancer: the Women's Health Initiative (United States)	Morimoto, Libby M.	2002	2	US			2.9	1030	85917			Post- Among HRT never users age 50-59(7930)	22.6-24.9	23.75	4599	15	3.16	1.13	8.84
17	Obesity, body size, and risk of postmenopausal breast cancer: the Women's Health Initiative (United States)	Morimoto, Libby M.	2002	2	US			2.9	1030	85917			Post- Among HRT never users age 50-59(7930)	24.9-27.4	26.15	4599	11	1.83	0.6	5.63
17	Obesity, body size, and risk of postmenopausal breast cancer: the Women's Health Initiative (United States)	Morimoto, Libby M.	2002	2	US			2.9	1030	85917			Post- Among HRT never users age 50-59(7930)	27.4-31.1	29.25	4599	12	2.86	0.98	8.35
17	Obesity, body size, and risk of postmenopausal breast cancer: the Women's Health Initiative (United States)	Morimoto, Libby M.	2002	2	US			2.9	1030	85917			Post- Among HRT never users age 50-59(7930)	＞31.1	32.95	4599	25	4.46	1.6	12.44
17	Obesity, body size, and risk of postmenopausal breast cancer: the Women's Health Initiative (United States)	Morimoto, Libby M.	2002	2	US			2.9	1030	85917			Post- Among HRT never users age 60-69(14908)	≤22.6	21.45	8647	9	1
17	Obesity, body size, and risk of postmenopausal breast cancer: the Women's Health Initiative (United States)	Morimoto, Libby M.	2002	2	US			2.9	1030	85917			Post- Among HRT never users age 60-69(14908)	22.6-24.9	23.75	8647	20	2.13	0.87	5.23
17	Obesity, body size, and risk of postmenopausal breast cancer: the Women's Health Initiative (United States)	Morimoto, Libby M.	2002	2	US			2.9	1030	85917			Post- Among HRT never users age 60-69(14908)	24.9-27.4	26.15	8647	25	2.87	1.22	6.7
17	Obesity, body size, and risk of postmenopausal breast cancer: the Women's Health Initiative (United States)	Morimoto, Libby M.	2002	2	US			2.9	1030	85917			Post- Among HRT never users age 60-69(14908)	27.4-31.1	29.25	8647	35	3.28	1.42	7.6
17	Obesity, body size, and risk of postmenopausal breast cancer: the Women's Health Initiative (United States)	Morimoto, Libby M.	2002	2	US			2.9	1030	85917			Post- Among HRT never users age 60-69(14908)	＞31.1	32.95	8647	56	4.91	2.15	11.18
17	Obesity, body size, and risk of postmenopausal breast cancer: the Women's Health Initiative (United States)	Morimoto, Libby M.	2002	2	US			2.9	1030	85917			Post- Among HRT never users age 70-79(9709)	≤22.6	21.45	5631	21	1
17	Obesity, body size, and risk of postmenopausal breast cancer: the Women's Health Initiative (United States)	Morimoto, Libby M.	2002	2	US			2.9	1030	85917			Post- Among HRT never users age 70-79(9709)	22.6-24.9	23.75	5631	19	0.93	0.46	1.85
17	Obesity, body size, and risk of postmenopausal breast cancer: the Women's Health Initiative (United States)	Morimoto, Libby M.	2002	2	US			2.9	1030	85917			Post- Among HRT never users age 70-79(9709)	24.9-27.4	26.15	5631	19	0.66	0.32	1.39
17	Obesity, body size, and risk of postmenopausal breast cancer: the Women's Health Initiative (United States)	Morimoto, Libby M.	2002	2	US			2.9	1030	85917			Post- Among HRT never users age 70-79(9709)	27.4-31.1	29.25	5631	19	0.87	0.42	1.78
17	Obesity, body size, and risk of postmenopausal breast cancer: the Women's Health Initiative (United States)	Morimoto, Libby M.	2002	2	US			2.9	1030	85917			Post- Among HRT never users age 70-79(9709)	＞31.1	32.95	5631	22	1.1	0.53	2.29
18	Joint effects of nulliparity and other breast cancer risk factors	Opdahl, S.	2011	2	Norway		1400436	24.1	2890	58191	post-		Post- age 55-69 Nulliparous women	<25	23	32180	64	1
18	Joint effects of nulliparity and other breast cancer risk factors	Opdahl, S.	2011	2	Norway			24.1	2890	58191			Post- age 55-69 Nulliparous women	25-29	27	24434	43	0.88	0.59	1.3
18	Joint effects of nulliparity and other breast cancer risk factors	Opdahl, S.	2011	2	Norway			24.1	2890	58191			Post- age 55-69 Nulliparous women	≥30	32	8638	19	1.09	0.64	1.85
18	Joint effects of nulliparity and other breast cancer risk factors	Opdahl, S.	2011	2	Norway			24.1	2890	58191			Post- age 55-69 Parous women	<25	23	161590	233	1
18	Joint effects of nulliparity and other breast cancer risk factors	Opdahl, S.	2011	2	Norway			24.1	2890	58191			Post- age 55-69 Parous women	25-29	27	149325	240	1.13	0.94	1.36
18	Joint effects of nulliparity and other breast cancer risk factors	Opdahl, S.	2011	2	Norway			24.1	2890	58191			Post- age 55-69 Parous women	≥30	32	65233	108	1.17	0.93	1.49
18	Joint effects of nulliparity and other breast cancer risk factors	Opdahl, S.	2011	2	Norway			24.1	2890	58191			Post- age≥70 Nulliparous women	<25	23	43019	106	1
18	Joint effects of nulliparity and other breast cancer risk factors	Opdahl, S.	2011	2	Norway			24.1	2890	58191			Post- age≥70 Nulliparous women	25-29	27	37388	139	1.5	1.16	1.94
18	Joint effects of nulliparity and other breast cancer risk factors	Opdahl, S.	2011	2	Norway			24.1	2890	58191			Post- age≥70 Nulliparous women	≥30	32	13619	61	1.76	1.27	2.44
18	Joint effects of nulliparity and other breast cancer risk factors	Opdahl, S.	2011	2	Norway			24.1	2890	58191			Post- age≥70 Parous women	<25	23	180234	384	1
18	Joint effects of nulliparity and other breast cancer risk factors	Opdahl, S.	2011	2	Norway			24.1	2890	58191			Post- age≥70 Parous women	25-29	27	199634	494	1.17	1.02	1.34
18	Joint effects of nulliparity and other breast cancer risk factors	Opdahl, S.	2011	2	Norway			24.1	2890	58191			Post- age≥70 Parous women	≥30	32	87601	287	1.56	1.33	1.83
19	A prospective study of body size and breast cancer in black women	Palmer, Julie R.	2007	2	African American			10	1062	59000		问卷调查	Pre-	<25	23	103732	157	1
19	A prospective study of body size and breast cancer in black women	Palmer, Julie R.	2007	2	African American			10	1062	59000			Pre-	25-29	27	101399	169	0.88	0.71	1.1
19	A prospective study of body size and breast cancer in black women	Palmer, Julie R.	2007	2	African American			10	1062	59000			Pre-	30-34	32	57997	98	0.89	0.68	1.15
19	A prospective study of body size and breast cancer in black women	Palmer, Julie R.	2007	2	African American			10	1062	59000			Pre-	≥35	37	53509	71	0.72	0.54	0.96
19	A prospective study of body size and breast cancer in black women	Palmer, Julie R.	2007	2	African American			10	1062	59000			Post-	<25	23	20952	101	1
19	A prospective study of body size and breast cancer in black women	Palmer, Julie R.	2007	2	African American			10	1062	59000			Post-	25-29	27	41507	151	0.72	0.56	0.92
19	A prospective study of body size and breast cancer in black women	Palmer, Julie R.	2007	2	African American			10	1062	59000			Post-	30-34	32	28075	117	0.82	0.62	1.07
19	A prospective study of body size and breast cancer in black women	Palmer, Julie R.	2007	2	African American			10	1062	59000			Post-	≥35	37	21729	85	0.78	0.58	1.05
19	A prospective study of body size and breast cancer in black women	Palmer, Julie R.	2007	2	African American			10	1062	59000			Post- 且Never use HT	<25	23	7405	32	1
19	A prospective study of body size and breast cancer in black women	Palmer, Julie R.	2007	2	African American			10	1062	59000			Post- 且Never use HT	25-29	27	4540	53	0.8	0.51	1.24
19	A prospective study of body size and breast cancer in black women	Palmer, Julie R.	2007	2	African American			10	1062	59000			Post- 且Never use HT	30-34	32	10025	42	0.88	0.55	1.42
19	A prospective study of body size and breast cancer in black women	Palmer, Julie R.	2007	2	African American			10	1062	59000			Post- 且Never use HT	≥35	37	8494	38	0.94	0.58	1.54
19	A prospective study of body size and breast cancer in black women	Palmer, Julie R.	2007	2	African American			10	1062	59000			Post- 且ER+/PR+	<25	23	7374	13	1
19	A prospective study of body size and breast cancer in black women	Palmer, Julie R.	2007	2	African American			10	1062	59000			Post- 且ER+/PR+	25-29	27	14328	25	0.99	0.5	1.94
19	A prospective study of body size and breast cancer in black women	Palmer, Julie R.	2007	2	African American			10	1062	59000			Post- 且ER+/PR+	≥30	32	15718	46	1.66	0.86	3.21
19	A prospective study of body size and breast cancer in black women	Palmer, Julie R.	2007	2	African American			10	1062	59000			Post- 且ER+/PR-或ER-/PR+	<25	23	7343	10	1
19	A prospective study of body size and breast cancer in black women	Palmer, Julie R.	2007	2	African American			10	1062	59000			Post- 且ER+/PR-或ER-/PR+	25-29	27	15017	18	0.88	0.4	1.94
19	A prospective study of body size and breast cancer in black women	Palmer, Julie R.	2007	2	African American			10	1062	59000			Post- 且ER+/PR-或ER-/PR+	≥30	32	15067	8	0.39	0.14	1.07
19	A prospective study of body size and breast cancer in black women	Palmer, Julie R.	2007	2	African American			10	1062	59000			Post- 且ER-/PR-	<25	23	6873	10	1
19	A prospective study of body size and breast cancer in black women	Palmer, Julie R.	2007	2	African American			10	1062	59000			Post- 且ER-/PR-	25-29	27	14151	21	1.02	0.47	2.18
19	A prospective study of body size and breast cancer in black women	Palmer, Julie R.	2007	2	African American			10	1062	59000			Post- 且ER-/PR-	≥30	32	16398	21	0.88	0.39	1.97
20	Body Size, Physical Activity, and Risk of Triple-Negative and Estrogen Receptor-Positive Breast Cancer	Phipps, Amanda I.	2011	3	US			7.9	2917	155723			Post- ER+	<23.75	22.18	37973	596	1
20	Body Size, Physical Activity, and Risk of Triple-Negative and Estrogen Receptor-Positive Breast Cancer	Phipps, Amanda I.	2011	3	US			7.9	2917	155723			Post- ER+	23.75-26.89	25.32	37968	650	1.19	1.05	1.35
20	Body Size, Physical Activity, and Risk of Triple-Negative and Estrogen Receptor-Positive Breast Cancer	Phipps, Amanda I.	2011	3	US			7.9	2917	155723			Post- ER+	26.90-31.04	28.97	37974	648	1.17	1.03	1.33
20	Body Size, Physical Activity, and Risk of Triple-Negative and Estrogen Receptor-Positive Breast Cancer	Phipps, Amanda I.	2011	3	US			7.9	2917	155723			Post- ER+	≥31.05	33.12	37905	698	1.39	1.22	1.58
20	Body Size, Physical Activity, and Risk of Triple-Negative and Estrogen Receptor-Positive Breast Cancer	Phipps, Amanda I.	2011	3	US			7.9	2917	155723			Post- Triple-negative	<23.75	22.18	37443	66	1
20	Body Size, Physical Activity, and Risk of Triple-Negative and Estrogen Receptor-Positive Breast Cancer	Phipps, Amanda I.	2011	3	US			7.9	2917	155723			Post- Triple-negative	23.75-26.89	25.32	37389	71	0.99	0.67	1.46
20	Body Size, Physical Activity, and Risk of Triple-Negative and Estrogen Receptor-Positive Breast Cancer	Phipps, Amanda I.	2011	3	US			7.9	2917	155723			Post- Triple-negative	26.90-31.04	28.97	37406	80	1.21	0.83	1.77
20	Body Size, Physical Activity, and Risk of Triple-Negative and Estrogen Receptor-Positive Breast Cancer	Phipps, Amanda I.	2011	3	US			7.9	2917	155723			Post- Triple-negative	≥31.05	33.12	37296	89	1.38	0.92	1.99
20	Body Size, Physical Activity, and Risk of Triple-Negative and Estrogen Receptor-Positive Breast Cancer	Phipps, Amanda I.	2011	3	US			7.9	2917	155723			Post- ER+(among nonusers of HT)	<23.75	22.18	17279	209	1
20	Body Size, Physical Activity, and Risk of Triple-Negative and Estrogen Receptor-Positive Breast Cancer	Phipps, Amanda I.	2011	3	US			7.9	2917	155723			Post- ER+(among nonusers of HT)	23.75-26.89	25.32	18285	247	1.27	1.03	1.56
20	Body Size, Physical Activity, and Risk of Triple-Negative and Estrogen Receptor-Positive Breast Cancer	Phipps, Amanda I.	2011	3	US			7.9	2917	155723			Post- ER+(among nonusers of HT)	26.90-31.04	28.97	19730	291	1.37	1.11	1.68
20	Body Size, Physical Activity, and Risk of Triple-Negative and Estrogen Receptor-Positive Breast Cancer	Phipps, Amanda I.	2011	3	US			7.9	2917	155723			Post- ER+(among nonusers of HT)	≥31.05	33.12	21625	369	1.71	1.39	2.1
20	Body Size, Physical Activity, and Risk of Triple-Negative and Estrogen Receptor-Positive Breast Cancer	Phipps, Amanda I.	2011	3	US			7.9	2917	155723			Post- Triple-negative(among nonusers of HT)	<23.75	22.18	17098	28	1
20	Body Size, Physical Activity, and Risk of Triple-Negative and Estrogen Receptor-Positive Breast Cancer	Phipps, Amanda I.	2011	3	US			7.9	2917	155723			Post- Triple-negative(among nonusers of HT)	23.75-26.89	25.32	18075	37	1.18	0.66	2.12
20	Body Size, Physical Activity, and Risk of Triple-Negative and Estrogen Receptor-Positive Breast Cancer	Phipps, Amanda I.	2011	3	US			7.9	2917	155723			Post- Triple-negative(among nonusers of HT)	26.90-31.04	28.97	19485	46	1.59	0.91	2.76
20	Body Size, Physical Activity, and Risk of Triple-Negative and Estrogen Receptor-Positive Breast Cancer	Phipps, Amanda I.	2011	3	US			7.9	2917	155723			Post- Triple-negative(among nonusers of HT)	≥31.05	33.12	21300	44	1.5	0.85	2.67
21	Obesity and incidence of cancer: a large cohort study of over 145,000 adults in Austria	Rapp, K.	2005	2	Austria			9.9	1045	78484			All	18.5-24.9	21.75	4162	551	1
21	Obesity and incidence of cancer: a large cohort study of over 145,000 adults in Austria	Rapp, K.	2005	2	Austria			9.9	1045	78484			All	25-29.9	27.5	2326	335	0.96	0.83	1.1
21	Obesity and incidence of cancer: a large cohort study of over 145,000 adults in Austria	Rapp, K.	2005	2	Austria			9.9	1045	78484			All	30-34.9	32.5	860	123	1.07	0.88	1.31
21	Obesity and incidence of cancer: a large cohort study of over 145,000 adults in Austria	Rapp, K.	2005	2	Austria			9.9	1045	78484			All	≥35	37	270	36	1.01	0.72	1.42
22	Cancer incidence and mortality in relation to body mass index in the Million Women Study: cohort study	Reeves, Gillian K.	2007	2	UK			5.4	6808	1222630	50-64		Pre-	<22.5	21.25	595107	271	0.96	0.85	1.08
22	Cancer incidence and mortality in relation to body mass index in the Million Women Study: cohort study	Reeves, Gillian K.	2007	2	UK			5.4	6808	1222630			Pre-	22.5-24.9	23.75	742029	352	1
22	Cancer incidence and mortality in relation to body mass index in the Million Women Study: cohort study	Reeves, Gillian K.	2007	2	UK			5.4	6808	1222630			Pre-	25-27.4	26.25	541681	239	0.93	0.82	1.05
22	Cancer incidence and mortality in relation to body mass index in the Million Women Study: cohort study	Reeves, Gillian K.	2007	2	UK			5.4	6808	1222630			Pre-	27.5-29.5	28.5	319071	151	0.99	0.84	1.16
22	Cancer incidence and mortality in relation to body mass index in the Million Women Study: cohort study	Reeves, Gillian K.	2007	2	UK			5.4	6808	1222630			Pre-	≥30	31	442991	166	0.79	0.68	0.92
22	Cancer incidence and mortality in relation to body mass index in the Million Women Study: cohort study	Reeves, Gillian K.	2007	2	UK			5.4	6808	1222630			Post-	<22.5	21.25	783158	879	0.85	0.8	0.91
22	Cancer incidence and mortality in relation to body mass index in the Million Women Study: cohort study	Reeves, Gillian K.	2007	2	UK			5.4	6808	1222630			Post-	22.5-24.9	23.75	1011831	1336	1
22	Cancer incidence and mortality in relation to body mass index in the Million Women Study: cohort study	Reeves, Gillian K.	2007	2	UK			5.4	6808	1222630			Post-	25-27.4	26.25	868859	1262	1.1	1.04	1.16
22	Cancer incidence and mortality in relation to body mass index in the Million Women Study: cohort study	Reeves, Gillian K.	2007	2	UK			5.4	6808	1222630			Post-	27.5-29.5	28.5	549525	878	1.21	1.13	1.29
22	Cancer incidence and mortality in relation to body mass index in the Million Women Study: cohort study	Reeves, Gillian K.	2007	2	UK			5.4	6808	1222630			Post-	≥30	31	747945	1274	1.29	1.22	1.36
23	Risk factors for breast carcinoma in situ versus invasive breast cancer in a prospective study of pre- and post-menopausal women	Reinier, Kyndaron S.	2007	2	American	Vermont		3.1	1191(300 in situ,891 invasive	61844		self-reported	Pre-(23970)in situ(104)	<22.0	20.5	14861	1	1
23	Risk factors for breast carcinoma in situ versus invasive breast cancer in a prospective study of pre- and post-menopausal women	Reinier, Kyndaron S.	2007	2	American			3.1	1191(300 in situ,892 invasive	61844			Pre-(23970)in situ(104)	22.0-24.9	23.5	14861	23	0.9	0.6	1.5
23	Risk factors for breast carcinoma in situ versus invasive breast cancer in a prospective study of pre- and post-menopausal women	Reinier, Kyndaron S.	2007	2	American			3.1	1191(300 in situ,893 invasive	61844			Pre-(23970)in situ(104)	25.0-27.4	26.25	14861	28	1.1	0.6	2
23	Risk factors for breast carcinoma in situ versus invasive breast cancer in a prospective study of pre- and post-menopausal women	Reinier, Kyndaron S.	2007	2	American			3.1	1191(300 in situ,894 invasive	61844			Pre-(23970)in situ(104)	27.5-29.9	28.75	14861	26	1	0.5	2.1
23	Risk factors for breast carcinoma in situ versus invasive breast cancer in a prospective study of pre- and post-menopausal women	Reinier, Kyndaron S.	2007	2	American			3.1	1191(300 in situ,895 invasive	61844			Pre-(23970)in situ(104)	≥30	31.25	14861	26	1	0.5	1.9
23	Risk factors for breast carcinoma in situ versus invasive breast cancer in a prospective study of pre- and post-menopausal women	Reinier, Kyndaron S.	2007	2	American			3.1	1191(300 in situ,896 invasive	61844			Pre-(23970)Invasive(231)	<22.0	20.5	14861	2	1
23	Risk factors for breast carcinoma in situ versus invasive breast cancer in a prospective study of pre- and post-menopausal women	Reinier, Kyndaron S.	2007	2	American			3.1	1191(300 in situ,897 invasive	61844			Pre-(23970)Invasive(231)	22.0-24.9	23.5	14861	46	0.6	0.5	0.9
23	Risk factors for breast carcinoma in situ versus invasive breast cancer in a prospective study of pre- and post-menopausal women	Reinier, Kyndaron S.	2007	2	American			3.1	1191(300 in situ,898 invasive	61844			Pre-(23970)Invasive(231)	25.0-27.4	26.25	14861	53	0.7	0.5	1.1
23	Risk factors for breast carcinoma in situ versus invasive breast cancer in a prospective study of pre- and post-menopausal women	Reinier, Kyndaron S.	2007	2	American			3.1	1191(300 in situ,899 invasive	61844			Pre-(23970)Invasive(231)	27.5-29.9	28.75	14861	61	0.8	0.5	1.3
23	Risk factors for breast carcinoma in situ versus invasive breast cancer in a prospective study of pre- and post-menopausal women	Reinier, Kyndaron S.	2007	2	American			3.1	1191(300 in situ,900 invasive	61844			Pre-(23970)Invasive(231)	≥30	31.25	14861	69	0.9	0.6	1.3
23	Risk factors for breast carcinoma in situ versus invasive breast cancer in a prospective study of pre- and post-menopausal women	Reinier, Kyndaron S.	2007	2	American			3.1	1191(300 in situ,901 invasive	61844			Post-(32607)In situ(176)	<22.0	20.5	20215	2	1
23	Risk factors for breast carcinoma in situ versus invasive breast cancer in a prospective study of pre- and post-menopausal women	Reinier, Kyndaron S.	2007	2	American			3.1	1191(300 in situ,902 invasive	61844			Post-(32607)In situ(176)	22.0-24.9	23.5	20215	49	1.1	0.7	1.7
23	Risk factors for breast carcinoma in situ versus invasive breast cancer in a prospective study of pre- and post-menopausal women	Reinier, Kyndaron S.	2007	2	American			3.1	1191(300 in situ,903 invasive	61844			Post-(32607)In situ(176)	25.0-27.4	26.25	20215	40	0.9	0.5	1.5
23	Risk factors for breast carcinoma in situ versus invasive breast cancer in a prospective study of pre- and post-menopausal women	Reinier, Kyndaron S.	2007	2	American			3.1	1191(300 in situ,904 invasive	61844			Post-(32607)In situ(176)	27.5-29.9	28.75	20215	49	1.1	0.6	1.8
23	Risk factors for breast carcinoma in situ versus invasive breast cancer in a prospective study of pre- and post-menopausal women	Reinier, Kyndaron S.	2007	2	American			3.1	1191(300 in situ,905 invasive	61844			Post-(32607)In situ(176)	≥30	31.25	20215	36	0.8	0.5	1.4
23	Risk factors for breast carcinoma in situ versus invasive breast cancer in a prospective study of pre- and post-menopausal women	Reinier, Kyndaron S.	2007	2	American			3.1	1191(300 in situ,906 invasive	61844			Post-(32607)Invasive(572)	<22.0	20.5	20215	12	1
23	Risk factors for breast carcinoma in situ versus invasive breast cancer in a prospective study of pre- and post-menopausal women	Reinier, Kyndaron S.	2007	2	American			3.1	1191(300 in situ,907 invasive	61844			Post-(32607)Invasive(572)	22.0-24.9	23.5	20215	112	1.2	0.9	1.6
23	Risk factors for breast carcinoma in situ versus invasive breast cancer in a prospective study of pre- and post-menopausal women	Reinier, Kyndaron S.	2007	2	American			3.1	1191(300 in situ,908 invasive	61844			Post-(32607)Invasive(572)	25.0-27.4	26.25	20215	125	1.4	1	1.8
23	Risk factors for breast carcinoma in situ versus invasive breast cancer in a prospective study of pre- and post-menopausal women	Reinier, Kyndaron S.	2007	2	American			3.1	1191(300 in situ,909 invasive	61844			Post-(32607)Invasive(572)	27.5-29.9	28.75	20215	145	1.6	1.1	2.1
23	Risk factors for breast carcinoma in situ versus invasive breast cancer in a prospective study of pre- and post-menopausal women	Reinier, Kyndaron S.	2007	2	American			3.1	1191(300 in situ,910 invasive	61844			Post-(32607)Invasive(572)	≥30	31.25	20215	178	1.9	1.4	2.5
24	Obesity and risk of cancer in postmenopausal Korean women	Song, Yun-Mi	2008	2	Korean			8.75	713	170481	40-64(post-)	self-reported	All(Post-)	<18.5	17.25	37408	11	0.71	0.35	1.46
24	Obesity and risk of cancer in postmenopausal Korean women	Song, Yun-Mi	2008	2	Korean			8.75	713	170481			All(Post-)	18.5-20.9	19.75	179763	59	0.83	0.59	1.17
24	Obesity and risk of cancer in postmenopausal Korean women	Song, Yun-Mi	2008	2	Korean			8.75	713	170481			All(Post-)	21-22.9	22	313035	132	1
24	Obesity and risk of cancer in postmenopausal Korean women	Song, Yun-Mi	2008	2	Korean			8.75	713	170481			All(Post-)	23-24.9	24	384073	186	1.29	1.02	1.65
24	Obesity and risk of cancer in postmenopausal Korean women	Song, Yun-Mi	2008	2	Korean			8.75	713	170481			All(Post-)	25-26.9	26	311092	159	1.35	1.05	1.73
24	Obesity and risk of cancer in postmenopausal Korean women	Song, Yun-Mi	2008	2	Korean			8.75	713	170481			All(Post-)	27-29.9	28.5	210016	130	1.6	1.23	2.09
24	Obesity and risk of cancer in postmenopausal Korean women	Song, Yun-Mi	2008	2	Korean			8.75	713	170481			All(Post-)	≥30	31.5	56078	36	1.86	1.25	2.76
25	Body fat distribution and obesity in pre- and postmenopausal breast cancer	Sonnenschein, E.	1999	3	NewYork	NewYork	55377	6.6	259	8416			Pre-(109)	<21.5	20.625	1113	31	1
25	Body fat distribution and obesity in pre- and postmenopausal breast cancer	Sonnenschein, E.	1999	3	NewYork			6.6	259	8416			Pre-(109)	21.5-23.25	22.375	1139	29	0.95	0.57	1.56
25	Body fat distribution and obesity in pre- and postmenopausal breast cancer	Sonnenschein, E.	1999	3	NewYork			6.6	259	8416			Pre-(109)	23.25-26.36	24.8	1129	24	0.85	0.5	1.47
25	Body fat distribution and obesity in pre- and postmenopausal breast cancer	Sonnenschein, E.	1999	3	NewYork			6.6	259	8416			Pre-(109)	>26.36	27.915	1094	25	1	0.58	1.73
25	Body fat distribution and obesity in pre- and postmenopausal breast cancer	Sonnenschein, E.	1999	3	NewYork			6.6	259	8416			Post-(150)	<21.5	20.625	985	23	1
25	Body fat distribution and obesity in pre- and postmenopausal breast cancer	Sonnenschein, E.	1999	3	NewYork			6.6	259	8416			Post-(150)	21.5-23.25	22.375	970	32	1.45	0.85	2.49
25	Body fat distribution and obesity in pre- and postmenopausal breast cancer	Sonnenschein, E.	1999	3	NewYork			6.6	259	8416			Post-(150)	23.25-26.36	24.8	966	47	2.31	1.4	3.82
25	Body fat distribution and obesity in pre- and postmenopausal breast cancer	Sonnenschein, E.	1999	3	NewYork			6.6	259	8416			Post-(150)	>26.36	31.6	1020	48	2.36	1.43	3.91
25	Body fat distribution and obesity in pre- and postmenopausal breast cancer	Sonnenschein, E.	1999	3	NewYork			6.6	259	8416			pre- waist to hip ratio below median	<21.5	20.625	790	22	1
25	Body fat distribution and obesity in pre- and postmenopausal breast cancer	Sonnenschein, E.	1999	3	NewYork			6.6	259	8416			pre- waist to hip ratio below median	21.5-23.25	22.375	671	13	0.75	0.4	1.5
25	Body fat distribution and obesity in pre- and postmenopausal breast cancer	Sonnenschein, E.	1999	3	NewYork			6.6	259	8416			pre- waist to hip ratio below median	23.25-26.36	24.8	517	5	0.42	0.2	1.1
25	Body fat distribution and obesity in pre- and postmenopausal breast cancer	Sonnenschein, E.	1999	3	NewYork			6.6	259	8416			pre- waist to hip ratio below median	>26.36	31.6	263	2	0.34	0.1	1.5
25	Body fat distribution and obesity in pre- and postmenopausal breast cancer	Sonnenschein, E.	1999	3	NewYork			6.6	259	8416			pre- waist to hip ratio above median	<21.5	20.625	323	9	1
25	Body fat distribution and obesity in pre- and postmenopausal breast cancer	Sonnenschein, E.	1999	3	NewYork			6.6	259	8416			pre- waist to hip ratio above median	21.5-23.25	22.375	468	16	1.37	0.6	3.1
25	Body fat distribution and obesity in pre- and postmenopausal breast cancer	Sonnenschein, E.	1999	3	NewYork			6.6	259	8416			pre- waist to hip ratio above median	23.25-26.36	24.8	612	19	1.35	0.6	3
25	Body fat distribution and obesity in pre- and postmenopausal breast cancer	Sonnenschein, E.	1999	3	NewYork			6.6	259	8416			pre- waist to hip ratio above median	>26.36	31.6	831	23	1.32	0.6	2.9
26	Obesity/weight gain and breast cancer risk: findings from the Japan collaborative cohort study for the evaluation of cancer risk	Suzuki, Sadao	2013	2	Japan		397664	12.3	234	36164	40-79		Pre-	<18.5	17.4	4799	3	0.82	0.25	2.68
26	Obesity/weight gain and breast cancer risk: findings from the Japan collaborative cohort study for the evaluation of cancer risk	Suzuki, Sadao	2013	2	Japan			12.3	234	36164			Pre-	18.5-19.9	19.3	10327	6	0.78	0.33	1.84
26	Obesity/weight gain and breast cancer risk: findings from the Japan collaborative cohort study for the evaluation of cancer risk	Suzuki, Sadao	2013	2	Japan			12.3	234	36164			Pre-	20-23.9	22	55363	39	1
26	Obesity/weight gain and breast cancer risk: findings from the Japan collaborative cohort study for the evaluation of cancer risk	Suzuki, Sadao	2013	2	Japan			12.3	234	36164			Pre-	24-28.9	25.8	25975	13	0.76	0.4	1.43
26	Obesity/weight gain and breast cancer risk: findings from the Japan collaborative cohort study for the evaluation of cancer risk	Suzuki, Sadao	2013	2	Japan			12.3	234	36164			Pre-	≥29	31	2453	1	0.62	0.08	4.58
26	Obesity/weight gain and breast cancer risk: findings from the Japan collaborative cohort study for the evaluation of cancer risk	Suzuki, Sadao	2013	2	Japan			12.3	234	36164			Post-	<18.5	17.4	19412	7	0.64	0.3	1.4
26	Obesity/weight gain and breast cancer risk: findings from the Japan collaborative cohort study for the evaluation of cancer risk	Suzuki, Sadao	2013	2	Japan			12.3	234	36164			Post-	18.5-19.9	19.3	28831	7	0.46	0.21	1
26	Obesity/weight gain and breast cancer risk: findings from the Japan collaborative cohort study for the evaluation of cancer risk	Suzuki, Sadao	2013	2	Japan			12.3	234	36164			Post-	20-23.9	22	146684	77	1
26	Obesity/weight gain and breast cancer risk: findings from the Japan collaborative cohort study for the evaluation of cancer risk	Suzuki, Sadao	2013	2	Japan			12.3	234	36164			Post-	24-28.9	25.8	93372	71	1.5	1.09	2.08
26	Obesity/weight gain and breast cancer risk: findings from the Japan collaborative cohort study for the evaluation of cancer risk	Suzuki, Sadao	2013	2	Japan			12.3	234	36164			Post-	≥29	31	10427	10	2.13	1.09	4.16
27	Risk factors for breast cancer in elderly women	Sweeney, Carol	2004	2	Iowa				2286	36658		问卷调查	Post- 55-64岁	<23.5	22.25	32529	101	1
27	Risk factors for breast cancer in elderly women	Sweeney, Carol	2004	2	Iowa				2286	36658			Post- 55-64岁	23.5-26	24.75	29500	78	0.86	0.64	1.16
27	Risk factors for breast cancer in elderly women	Sweeney, Carol	2004	2	Iowa				2286	36658			Post- 55-64岁	26-29.5	27.75	30724	119	1.26	0.96	1.64
27	Risk factors for breast cancer in elderly women	Sweeney, Carol	2004	2	Iowa				2286	36658			Post- 55-64岁	>29.5	31.25	31449	130	1.34	1.03	1.75
27	Risk factors for breast cancer in elderly women	Sweeney, Carol	2004	2	Iowa				2286	36658			Post- 65-74岁	<23.5	22.25	71506	274	1
27	Risk factors for breast cancer in elderly women	Sweeney, Carol	2004	2	Iowa				2286	36658			Post- 65-74岁	23.5-26	24.75	67332	306	1.21	1.03	1.42
27	Risk factors for breast cancer in elderly women	Sweeney, Carol	2004	2	Iowa				2286	36658			Post- 65-74岁	26-29.5	27.75	72159	335	1.26	1.08	1.49
27	Risk factors for breast cancer in elderly women	Sweeney, Carol	2004	2	Iowa				2286	36658			Post- 65-74岁	>29.5	31.25	71752	382	1.48	1.26	1.73
27	Risk factors for breast cancer in elderly women	Sweeney, Carol	2004	2	Iowa				2286	36658			Post- 75-84岁	<23.5	22.25	24886	112	1
27	Risk factors for breast cancer in elderly women	Sweeney, Carol	2004	2	Iowa				2286	36658			Post- 75-84岁	23.5-26	24.75	24590	129	1.19	0.92	1.53
27	Risk factors for breast cancer in elderly women	Sweeney, Carol	2004	2	Iowa				2286	36658			Post- 75-84岁	26-29.5	27.75	26532	167	1.45	1.14	1.85
27	Risk factors for breast cancer in elderly women	Sweeney, Carol	2004	2	Iowa				2286	36658			Post- 75-84岁	>29.5	31.25	25311	153	1.44	1.12	1.84
28	Several anthropometric measurements and breast cancer risk: results of the E3N cohort study	Tehard, B.	2006	2	France			3.6	1135(275pre-,860post-)	69116	45-70	self-reported	Pre-	<18.5	15.25	1444	13	1.15	0.47	2.79
28	Several anthropometric measurements and breast cancer risk: results of the E3N cohort study	Tehard, B.	2006	2	France			3.6	1135(275pre-,861post-)	69116			Pre-	18.5-25	21.75	56156	170	1
28	Several anthropometric measurements and breast cancer risk: results of the E3N cohort study	Tehard, B.	2006	2	France			3.6	1135(275pre-,862post-)	69116			Pre-	25-30	27.5	10634	27	0.84	0.56	1.27
28	Several anthropometric measurements and breast cancer risk: results of the E3N cohort study	Tehard, B.	2006	2	France			3.6	1135(275pre-,863post-)	69116			Pre-	≥30	32.5	2502	2	0.26	0.06	1
28	Several anthropometric measurements and breast cancer risk: results of the E3N cohort study	Tehard, B.	2006	2	France			3.6	1135(275pre-,864post-)	69116			Post-	<18.5	15.25	4694	21	0.49	0.22	1.1
28	Several anthropometric measurements and breast cancer risk: results of the E3N cohort study	Tehard, B.	2006	2	France			3.6	1135(275pre-,865post-)	69116			Post-	18.5-25	21.75	105984	714	1
28	Several anthropometric measurements and breast cancer risk: results of the E3N cohort study	Tehard, B.	2006	2	France			3.6	1135(275pre-,866post-)	69116			Post-	25-30	27.5	32540	244	1.07	0.89	1.3
28	Several anthropometric measurements and breast cancer risk: results of the E3N cohort study	Tehard, B.	2006	2	France			3.6	1135(275pre-,867post-)	69116			Post-	≥30	32.5	7466	58	1.44	1.04	1.99
28	Several anthropometric measurements and breast cancer risk: results of the E3N cohort study	Tehard, B.	2006	2	France			3.6	1135(275pre-,868post-)	69116			Post- 且Never use HRT	<18.5	15.25	1832	7	0.61	0.25	1.48
28	Several anthropometric measurements and breast cancer risk: results of the E3N cohort study	Tehard, B.	2006	2	France			3.6	1135(275pre-,869post-)	69116			Post- 且Never use HRT	18.5-25	21.75	39712	178	1
28	Several anthropometric measurements and breast cancer risk: results of the E3N cohort study	Tehard, B.	2006	2	France			3.6	1135(275pre-,870post-)	69116			Post- 且Never use HRT	25-30	27.5	14821	59	0.97	0.72	1.31
28	Several anthropometric measurements and breast cancer risk: results of the E3N cohort study	Tehard, B.	2006	2	France			3.6	1135(275pre-,871post-)	69116			Post- 且Never use HRT	≥30	32.5	4514	27	1.4	0.91	2.17
28	Several anthropometric measurements and breast cancer risk: results of the E3N cohort study	Tehard, B.	2006	2	France			3.6	1135(275pre-,872post-)	69116			Post- 且use HRT	<18.5	15.25	2434	7	0.63	0.31	1.27
28	Several anthropometric measurements and breast cancer risk: results of the E3N cohort study	Tehard, B.	2006	2	France			3.6	1135(275pre-,873post-)	69116			Post- 且use HRT	18.5-25	21.75	62629	349	1
28	Several anthropometric measurements and breast cancer risk: results of the E3N cohort study	Tehard, B.	2006	2	France			3.6	1135(275pre-,874post-)	69116			Post- 且use HRT	25-30	27.5	16034	99	1.11	0.88	1.4
28	Several anthropometric measurements and breast cancer risk: results of the E3N cohort study	Tehard, B.	2006	2	France			3.6	1135(275pre-,875post-)	69116			Post- 且use HRT	≥30	32.5	2837	17	1.45	0.9	2.33
29	Height, weight weight change, and postmenopausal breast cancer risk: The Netherlands Cohort Study	van den Brandt, P. A.	1997	2	Netherlands			4.3	626	62573	55-69		All(Post-)	≤22.9(21.2)	21.2	1666	149	1
29	Height, weight weight change, and postmenopausal breast cancer risk: The Netherlands Cohort Study	van den Brandt, P. A.	1997	2	Netherlands			4.3	626	62573			All(Post-)	23-24.9(24.0)	24	1811	147	0.91	0.7	1.19
29	Height, weight weight change, and postmenopausal breast cancer risk: The Netherlands Cohort Study	van den Brandt, P. A.	1997	2	Netherlands			4.3	626	62573			All(Post-)	25-26.9(26.0)	26	1251	114	1.06	0.8	1.42
29	Height, weight weight change, and postmenopausal breast cancer risk: The Netherlands Cohort Study	van den Brandt, P. A.	1997	2	Netherlands			4.3	626	62573			All(Post-)	27-29.9(28.3)	28.3	997	97	1.11	0.81	1.5
29	Height, weight weight change, and postmenopausal breast cancer risk: The Netherlands Cohort Study	van den Brandt, P. A.	1997	2	Netherlands			4.3	626	62573			All(Post-)	≥30(32.6)	32.6	559	46	0.98	0.66	1.45
30	Body mass index and breast cancer risk in Japan: a pooled analysis of eight population-based cohort studies	Wada, K.	2014	2	Japan		2194211		1783	183940			Pre-	<19	18	54993	48	1.03	0.71	1.49
30	Body mass index and breast cancer risk in Japan: a pooled analysis of eight population-based cohort studies	Wada, K.	2014	2	Japan				1783	183940			Pre-	19-21	20	159482	135	0.94	0.74	1.18
30	Body mass index and breast cancer risk in Japan: a pooled analysis of eight population-based cohort studies	Wada, K.	2014	2	Japan				1783	183940			Pre-	21-23	22	222884	203	1.01	0.8	1.28
30	Body mass index and breast cancer risk in Japan: a pooled analysis of eight population-based cohort studies	Wada, K.	2014	2	Japan				1783	183940			Pre-	23-25	24	180551	162	1
30	Body mass index and breast cancer risk in Japan: a pooled analysis of eight population-based cohort studies	Wada, K.	2014	2	Japan				1783	183940			Pre-	25-27	26	98267	86	1.03	0.79	1.34
30	Body mass index and breast cancer risk in Japan: a pooled analysis of eight population-based cohort studies	Wada, K.	2014	2	Japan				1783	183940			Pre-	27-30	28.5	56341	65	1.36	0.79	1.34
30	Body mass index and breast cancer risk in Japan: a pooled analysis of eight population-based cohort studies	Wada, K.	2014	2	Japan				1783	183940			Pre-	≥30	31.5	16870	22	1.72	1.09	2.72
30	Body mass index and breast cancer risk in Japan: a pooled analysis of eight population-based cohort studies	Wada, K.	2014	2	Japan				1783	183940			Post-	<19	18	99284	49	0.54	0.39	0.74
30	Body mass index and breast cancer risk in Japan: a pooled analysis of eight population-based cohort studies	Wada, K.	2014	2	Japan				1783	183940			Post-	19-21	20	210622	114	0.59	0.47	0.76
30	Body mass index and breast cancer risk in Japan: a pooled analysis of eight population-based cohort studies	Wada, K.	2014	2	Japan				1783	183940			Post-	21-23	22	332277	245	0.81	0.68	0.97
30	Body mass index and breast cancer risk in Japan: a pooled analysis of eight population-based cohort studies	Wada, K.	2014	2	Japan				1783	183940			Post-	23-25	24	306978	276	1
30	Body mass index and breast cancer risk in Japan: a pooled analysis of eight population-based cohort studies	Wada, K.	2014	2	Japan				1783	183940			Post-	25-27	26	193743	173	1.03	0.78	1.37
30	Body mass index and breast cancer risk in Japan: a pooled analysis of eight population-based cohort studies	Wada, K.	2014	2	Japan				1783	183940			Post-	27-30	28.5	122598	105	0.99	0.79	1.25
30	Body mass index and breast cancer risk in Japan: a pooled analysis of eight population-based cohort studies	Wada, K.	2014	2	Japan				1783	183940			Post-	≥30	31.5	36374	34	1.27	0.88	1.83
31	A prospective study of body size in different periods of life and risk of premenopausal breast cancer	Weiderpass, E.	2004	3	Norway and Sweden				733	99717	34-49	questionnaire	Pre-	<20	17.5	13494	123	1.2	0.98	1.47
31	A prospective study of body size in different periods of life and risk of premenopausal breast cancer	Weiderpass, E.	2004	3	Norway and Sweden				733	99717			Pre-	20-24.9	22.5	61474	466	1
31	A prospective study of body size in different periods of life and risk of premenopausal breast cancer	Weiderpass, E.	2004	3	Norway and Sweden				733	99717			Pre-	25-29.9	27.5	17411	104	0.79	0.63	0.99
31	A prospective study of body size in different periods of life and risk of premenopausal breast cancer	Weiderpass, E.	2004	3	Norway and Sweden				733	99717			Pre-	≥30	32.5	4607	23	0.62	0.4	0.97
31	A prospective study of body size in different periods of life and risk of premenopausal breast cancer	Weiderpass, E.	2004	3	Norway and Sweden				733	99717			pre- Family history of BC	<20	17.5	630	14	1.4	0.76	2.57
31	A prospective study of body size in different periods of life and risk of premenopausal breast cancer	Weiderpass, E.	2004	3	Norway and Sweden				733	99717			pre- Family history of BC	20-24.9	22.5	2987	46	1
31	A prospective study of body size in different periods of life and risk of premenopausal breast cancer	Weiderpass, E.	2004	3	Norway and Sweden				733	99717			pre- Family history of BC	25-29.9	27.5	809	11	0.92	0.47	1.79
31	A prospective study of body size in different periods of life and risk of premenopausal breast cancer	Weiderpass, E.	2004	3	Norway and Sweden				733	99717			pre- Family history of BC	≥30	32.5	230	4	0.96	0.3	3.13
31	A prospective study of body size in different periods of life and risk of premenopausal breast cancer	Weiderpass, E.	2004	3	Norway and Sweden				733	99717			pre- no history	<20	17.5	12847	109	1.17	0.95	1.46
31	A prospective study of body size in different periods of life and risk of premenopausal breast cancer	Weiderpass, E.	2004	3	Norway and Sweden				733	99717			pre- no history	20-24.9	22.5	58500	420	1
31	A prospective study of body size in different periods of life and risk of premenopausal breast cancer	Weiderpass, E.	2004	3	Norway and Sweden				733	99717			pre- no history	25-29.9	27.5	16606	93	0.77	0.61	0.98
31	A prospective study of body size in different periods of life and risk of premenopausal breast cancer	Weiderpass, E.	2004	3	Norway and Sweden				733	99717			pre- no history	≥30	32.5	4377	19	0.58	0.36	0.95

## Sheet: ALL
id	author	year	type	Group	interval	dose	n	cases	rr	lb	ub
1	李泓澜	2006	2	Pre-	<22.5	21.15	85307	89	1	1	1
1	李泓澜	2006	2	Pre-	22.5-25.20	23.85	74104	77	1.06	0.78	1.45
1	李泓澜	2006	2	Pre-	≥25.21	26.56	54753	55	1.04	0.73	1.49
2	李泓澜	2006	2	Post-	<22.5	21.15	53422	44	1	1	1
2	李泓澜	2006	2	Post-	22.5-25.20	23.85	65141	65	1.14	0.76	1.7
2	李泓澜	2006	2	Post-	≥25.21	26.56	83075	102	1.77	1.23	2.56
3	Cecchini, Reena S.	2012	2	P-1 Pre-	<25	23	10644	43	1	1	1
3	Cecchini, Reena S.	2012	2	P-1 Pre-	25-29	27	7319	45	1.59	1.05	2.42
3	Cecchini, Reena S.	2012	2	P-1 Pre-	≥30	32	6080	38	1.7	1.1	2.63
4	Cecchini, Reena S.	2012	2	star/P-1 post-	<25	23	32320.3	194	1	1	1
4	Cecchini, Reena S.	2012	2	star/P-1 post-	25-29	27	35428.1	228	1.07	0.88	1.3
4	Cecchini, Reena S.	2012	2	star/P-1 post-	≥30	32	35395.3	231	1.14	0.94	1.38
5	Galanis, D. J.	1998	3	Pre- 86	<19.6	18.9	2619	14	1	1	1
5	Galanis, D. J.	1998	3	Pre- 86	19.6-21.0	20.3	2465	18	1.3	0.6	2.6
5	Galanis, D. J.	1998	3	Pre- 86	21.1-23.0	22.05	2529	23	1.6	0.8	3.2
5	Galanis, D. J.	1998	3	Pre- 86	23.1-26	24.55	1966	11	1	0.5	2.2
5	Galanis, D. J.	1998	3	Pre- 86	>26	27.5	1881	20	1.9	0.9	3.9
6	Galanis, D. J.	1998	3	Post- 292	<19.6	18.9	1823	37	1	1	1
6	Galanis, D. J.	1998	3	Post- 292	19.6-21.0	20.3	1982	44	1.1	0.7	1.6
6	Galanis, D. J.	1998	3	Post- 292	21.1-23.0	22.05	2646	64	1.1	0.7	1.7
6	Galanis, D. J.	1998	3	Post- 292	23.1-26	24.55	2568	75	1.3	0.9	2
6	Galanis, D. J.	1998	3	Post- 292	>26	27.5	2325	72	1.5	1	2.3
7	Galanis, D. J.	1998	3	All	<19.6	18.9	4442	51	1	1	1
7	Galanis, D. J.	1998	3	All	19.6-21.0	20.3	4447	62	1.2	0.8	1.7
7	Galanis, D. J.	1998	3	All	21.1-23.0	22.05	5175	87	1.3	0.9	1.9
7	Galanis, D. J.	1998	3	All	23.1-26	24.55	4534	86	1.4	1	2
7	Galanis, D. J.	1998	3	All	>26	27.5	4206	92	1.8	1.3	2.6
8	Gaudet, Mia M.	2014	2	post- All HRT non-users	<25	22.5	133947	441	1	1	1
8	Gaudet, Mia M.	2014	2	post- All HRT non-users	25-29.9	27.5	94402	401	1.26	1.07	1.48
8	Gaudet, Mia M.	2014	2	post- All HRT non-users	≥30	32.5	51316	246	1.4	1.1	1.78
9	Canchola, Alison J.	2012	2	Post- ER+PR+	<25	23	355667	740	1	1	1
9	Canchola, Alison J.	2012	2	Post- ER+PR+	25-29	27	183641	413	1.13	1	1.28
9	Canchola, Alison J.	2012	2	Post- ER+PR+	≥30	32	97659	218	1.2	1.03	1.4
10	Canchola, Alison J.	2012	2	Post- ER+PR-	<25	23	355667	174	1	1	1
10	Canchola, Alison J.	2012	2	Post- ER+PR-	25-29	27	183641	78	0.9	0.69	1.18
10	Canchola, Alison J.	2012	2	Post- ER+PR-	≥30	32	97659	35	0.84	0.58	1.21
11	Canchola, Alison J.	2012	2	Post- ER-PR-	<25	23	355667	156	1	1	1
11	Canchola, Alison J.	2012	2	Post- ER-PR-	25-29	27	183641	91	1.13	0.87	1.47
11	Canchola, Alison J.	2012	2	Post- ER-PR-	≥30	32	97659	33	0.77	0.53	1.12
12	Iwasaki, Motoki	2007	2	Pre-	<19	18	13079	13	1	1	1
12	Iwasaki, Motoki	2007	2	Pre-	19-20.9	20	41753	35	0.94	0.49	1.8
12	Iwasaki, Motoki	2007	2	Pre-	21-22.9	22	61616	49	0.89	0.47	1.68
12	Iwasaki, Motoki	2007	2	Pre-	23-24.9	24	52776	45	0.95	0.5	1.81
12	Iwasaki, Motoki	2007	2	Pre-	25-26.9	26	29636	27	1.07	0.53	2.13
12	Iwasaki, Motoki	2007	2	Pre-	27-29.9	28.5	17809	22	1.47	0.72	3.02
12	Iwasaki, Motoki	2007	2	Pre-	≥30	31.5	6122	10	1.35	0.53	3.47
13	Iwasaki, Motoki	2007	2	Post-	<19	18	17595	10	1	1	1
13	Iwasaki, Motoki	2007	2	Post-	19-20.9	20	46273	31	1.39	0.66	2.92
13	Iwasaki, Motoki	2007	2	Post-	21-22.9	22	81743	56	1.43	0.71	2.91
13	Iwasaki, Motoki	2007	2	Post-	23-24.9	24	79626	62	1.63	0.81	3.31
13	Iwasaki, Motoki	2007	2	Post-	25-26.9	26	53101	34	1.49	0.71	3.11
13	Iwasaki, Motoki	2007	2	Post-	27-29.9	28.5	34921	25	1.56	0.72	3.38
13	Iwasaki, Motoki	2007	2	Post-	≥30	31.5	11606	11	2.28	0.94	5.53
14	Kaaks, R.	1998	2	Pre-（5891）	≤22.5	21.48	17664	47	1	1	1
14	Kaaks, R.	1998	2	Pre-（5891）	22.5-24.54	23.52	15188	44	1.08	0.71	1.64
14	Kaaks, R.	1998	2	Pre-（5891）	24.54-27.15	25.845	12925	27	0.76	0.47	1.24
14	Kaaks, R.	1998	2	Pre-（5891）	>27.15	28.455	10869	29	1.04	0.65	1.68
15	Kaaks, R.	1998	2	Post-自然停经（3521）	≤22.5	21.48	5965	16	1	1	1
15	Kaaks, R.	1998	2	Post-自然停经（3521）	22.5-24.54	23.52	7588	15	0.69	0.34	1.4
15	Kaaks, R.	1998	2	Post-自然停经（3521）	24.54-27.15	25.845	9840	15	0.49	0.24	1
15	Kaaks, R.	1998	2	Post-自然停经（3521）	>27.15	28.455	10969	30	0.81	0.43	1.51
16	Kaaks, R.	1998	2	Post-切除术停经2068）	≤22.5	21.48	4063	7	1	1	1
16	Kaaks, R.	1998	2	Post-切除术停经2068）	22.5-24.54	23.52	4893	13	1.47	0.58	3.7
16	Kaaks, R.	1998	2	Post-切除术停经2068）	24.54-27.15	25.845	4956	14	1.57	0.63	3.92
16	Kaaks, R.	1998	2	Post-切除术停经2068）	>27.15	28.455	5958	18	1.5	0.61	3.7
17	Kerlikowske, Karla	2008	2	post- no HRT	<18.5	15.25	27556	80	1.03	0.82	1.3
17	Kerlikowske, Karla	2008	2	post- no HRT	18.5-24.9	21.75	574080	1617	1	1	1
17	Kerlikowske, Karla	2008	2	post- no HRT	25-29.9	27.5	477060	1505	1.12	1.05	1.21
17	Kerlikowske, Karla	2008	2	post- no HRT	30-34.9	32.5	230780	780	1.2	1.1	1.31
17	Kerlikowske, Karla	2008	2	post- no HRT	≥35	37.5	126298	464	1.3	1.17	1.45
18	Kerlikowske, Karla	2008	2	post- ER+	<18.5	15.25	28175	47	1.1	0.82	1.49
18	Kerlikowske, Karla	2008	2	post- ER+	18.5-24.9	21.75	575000	875	1	1	1
18	Kerlikowske, Karla	2008	2	post- ER+	25-29.9	27.5	476100	848	1.17	1.07	1.29
18	Kerlikowske, Karla	2008	2	post- ER+	30-34.9	32.5	230575	439	1.25	1.11	1.41
18	Kerlikowske, Karla	2008	2	post- ER+	≥35	37.5	125925	257	1.34	1.16	1.54
19	Kerlikowske, Karla	2008	2	post- ER-	<18.5	15.25	26480	8	0.86	0.42	1.75
19	Kerlikowske, Karla	2008	2	post- ER-	18.5-24.9	21.75	563490	199	1	1	1
19	Kerlikowske, Karla	2008	2	post- ER-	25-29.9	27.5	472204	160	0.96	0.78	1.18
19	Kerlikowske, Karla	2008	2	post- ER-	30-34.9	32.5	236666	82	0.98	0.76	1.27
19	Kerlikowske, Karla	2008	2	post- ER-	≥35	37.5	136928	46	0.95	0.68	1.32
20	Kuriyama, Shinichi	2005	2	All	18.5-24.9	21.75	94626	73	1	1	1
20	Kuriyama, Shinichi	2005	2	All	25-27.4	26.25	25209	23	1.2	0.75	1.93
20	Kuriyama, Shinichi	2005	2	All	27.5-29.9	28.75	10548	12	1.55	0.84	2.87
20	Kuriyama, Shinichi	2005	2	All	≥30	31.25	5103	7	1.9	0.87	4.15
21	Kuriyama, Shinichi	2005	2	post-	18.5-24.9	21.75	59517	37	1	1	1
21	Kuriyama, Shinichi	2005	2	post-	25-27.4	26.25	16515	16	1.7	0.94	3.07
21	Kuriyama, Shinichi	2005	2	post-	27.5-29.9	28.75	7425	7	1.82	0.8	4.12
21	Kuriyama, Shinichi	2005	2	post-	≥30	31.25	3537	5	2.67	1.03	6.92
22	Kuriyama, Shinichi	2005	2	pre-	18.5-24.9	21.75	35109	25	1	1	1
22	Kuriyama, Shinichi	2005	2	pre-	25-27.4	26.25	8694	5	0.85	0.32	2.24
22	Kuriyama, Shinichi	2005	2	pre-	27.5-29.9	28.75	3123	3	0.84	0.24	2.88
22	Kuriyama, Shinichi	2005	2	pre-	≥30	31.25	1566	0	0	0	0
23	Lacey, James V., Jr.	2009	2	All	<18.5	15.25	5135	25	0.88	0.59	1.32
23	Lacey, James V., Jr.	2009	2	All	18.5-24.9	21.75	154447	848	1	1	1
23	Lacey, James V., Jr.	2009	2	All	25-29	27	133799	712	1.06	0.95	1.17
23	Lacey, James V., Jr.	2009	2	All	30-34.9	32.5	59109	305	1.1	0.97	1.26
23	Lacey, James V., Jr.	2009	2	All	≥35	37.5	32478	173	1.21	1.02	1.43
24	Lahmann, P. H.	2004	2	pre-（73542人）	<21.6	20.65	84884	132	1	1	1
24	Lahmann, P. H.	2004	2	pre-（73542人）	21.6-23.5	22.55	77160	114	0.95	0.73	1.23
24	Lahmann, P. H.	2004	2	pre-（73542人）	23.6-25.6	24.6	70029	85	0.78	0.59	1.04
24	Lahmann, P. H.	2004	2	pre-（73542人）	25.7-28.7	27.2	60268	75	0.8	0.59	1.09
24	Lahmann, P. H.	2004	2	pre-（73542人）	≥28.8	30.3	53307	68	0.82	0.59	1.14
25	Lahmann, P. H.	2004	2	BMI classification Post-且Non-HRT users(79030人）	<25.0	22.5	166565	350	1	1	1
25	Lahmann, P. H.	2004	2	BMI classification Post-且Non-HRT users(79030人）	25.0-29.9	27.5	139082	380	1.3	1.12	1.51
25	Lahmann, P. H.	2004	2	BMI classification Post-且Non-HRT users(79030人）	≥30	32.5	65793	181	1.31	1.08	1.59
26	Lahmann, P. H.	2004	2	BMI classification Post-且HRT users(24314人）	<25.0	22.5	70280	319	1	1	1
26	Lahmann, P. H.	2004	2	BMI classification Post-且HRT users(24314人）	25.0-29.9	27.5	34016	145	0.94	0.76	1.15
26	Lahmann, P. H.	2004	2	BMI classification Post-且HRT users(24314人）	≥30	32.5	9980	30	0.66	0.45	0.98
27	Lukanova, A.	2006	2	All BMI classification	18.5-24.9	21.75	156787	285	1	1	1
27	Lukanova, A.	2006	2	All BMI classification	25-29.9	27.5	97051	157	0.89	0.73	1.08
27	Lukanova, A.	2006	2	All BMI classification	≥30	32.5	39667	72	1	0.76	1.29
28	Lundqvist, Ellen	2007	2	All older subjects	<18.5	15.25	9412	12	0.9	0.5	1.5
28	Lundqvist, Ellen	2007	2	All older subjects	18.5-25.0	21.75	290502	411	1	1	1
28	Lundqvist, Ellen	2007	2	All older subjects	25.0-30	27.5	161519	274	1.2	1	1.4
28	Lundqvist, Ellen	2007	2	All older subjects	≥30	32.5	32071	59	1.3	1	1.7
29	Lundqvist, Ellen	2007	2	All younger subjects	<18.5	15.25	33707	67	0.9	0.7	1.3
29	Lundqvist, Ellen	2007	2	All younger subjects	18.5-25.0	21.75	311522	688	1	1	1
29	Lundqvist, Ellen	2007	2	All younger subjects	25.0-30	27.5	46105	112	1.1	0.9	1.3
29	Lundqvist, Ellen	2007	2	All younger subjects	≥30	32.5	7913	14	0.8	0.4	1.3
30	Manders, Peggy	2011	2	Pre-	≤18.49	16.5	83	3	0.41	0.09	1.85
30	Manders, Peggy	2011	2	Pre-	18.50-22.49	20.5	1334	63	1	1	1
30	Manders, Peggy	2011	2	Pre-	22.50-24.99	23.75	786	48	0.87	0.53	1.42
30	Manders, Peggy	2011	2	Pre-	≥25	26.25	810	41	0.75	0.43	1.31
31	Manjer, J.	2001	2	Pre-	≤20.61	17.04	15812	28	1	1	1
31	Manjer, J.	2001	2	Pre-	20.61-27.75	24.18	16929	28	0.81	0.47	1.37
31	Manjer, J.	2001	2	Pre-	22.75-25.46	24.1	13756	28	0.94	0.55	1.61
31	Manjer, J.	2001	2	Pre-	＞25.46	26.815	11582	28	1	0.57	1.75
32	Manjer, J.	2001	2	Post-	≤20.61	17.04	14493	39	1	1	1
32	Manjer, J.	2001	2	Post-	20.61-27.75	24.18	16931	39	0.85	0.54	1.32
32	Manjer, J.	2001	2	Post-	22.75-25.46	24.1	11408	40	1.29	0.83	2
32	Manjer, J.	2001	2	Post-	＞25.46	26.815	18013	39	0.79	0.51	1.23
33	Mellemkjaer, Lene	2006	2	Post- Never use HRT(11796)	18.5-25	21.75	37183	96	1	1	1
33	Mellemkjaer, Lene	2006	2	Post- Never use HRT(11796)	25-30	27.5	26707	85	1.34	1	1.8
33	Mellemkjaer, Lene	2006	2	Post- Never use HRT(11796)	≥30	32.5	13193	35	1.17	0.79	1.73
34	Mellemkjaer, Lene	2006	2	Post- Ever use HRT(11992)	<18.5	15.25	946	7	1.23	0.58	2.63
34	Mellemkjaer, Lene	2006	2	Post- Ever use HRT(11992)	18.5-25	21.75	40713	237	1	1	1
34	Mellemkjaer, Lene	2006	2	Post- Ever use HRT(11992)	25-30	27.5	27700	130	0.88	0.71	1.09
34	Mellemkjaer, Lene	2006	2	Post- Ever use HRT(11992)	≥30	32.5	9331	42	0.94	0.67	1.31
35	Morimoto, Libby M.	2002	2	Post- Never use HRT(32547)	≤22.6	21.45	18235	37	1	1	1
35	Morimoto, Libby M.	2002	2	Post- Never use HRT(32547)	22.6-24.9	23.75	17506	54	1.52	0.95	2.42
35	Morimoto, Libby M.	2002	2	Post- Never use HRT(32547)	24.9-27.4	26.15	19365	55	1.4	0.87	2.23
35	Morimoto, Libby M.	2002	2	Post- Never use HRT(32547)	27.4-31.1	29.25	19129	66	1.7	1.08	2.68
35	Morimoto, Libby M.	2002	2	Post- Never use HRT(32547)	＞31.1	32.95	20149	103	2.52	1.62	3.93
36	Morimoto, Libby M.	2002	2	Post- Ever use HRT(53370)	≤22.6	21.45	36451	179	1	1	1
36	Morimoto, Libby M.	2002	2	Post- Ever use HRT(53370)	22.6-24.9	23.75	35686	156	0.89	0.7	1.13
36	Morimoto, Libby M.	2002	2	Post- Ever use HRT(53370)	24.9-27.4	26.15	30546	129	0.86	0.68	1.11
36	Morimoto, Libby M.	2002	2	Post- Ever use HRT(53370)	27.4-31.1	29.25	28759	130	0.92	0.72	1.19
36	Morimoto, Libby M.	2002	2	Post- Ever use HRT(53370)	＞31.1	32.95	23328	110	0.96	0.73	1.27
37	Opdahl, S.	2011	2	Post- age 55-69 Nulliparous women	<25	23	32180	64	1	1	1
37	Opdahl, S.	2011	2	Post- age 55-69 Nulliparous women	25-29	27	24434	43	0.88	0.59	1.3
37	Opdahl, S.	2011	2	Post- age 55-69 Nulliparous women	≥30	32	8638	19	1.09	0.64	1.85
38	Opdahl, S.	2011	2	Post- age 55-69 Parous women	<25	23	161590	233	1	1	1
38	Opdahl, S.	2011	2	Post- age 55-69 Parous women	25-29	27	149325	240	1.13	0.94	1.36
38	Opdahl, S.	2011	2	Post- age 55-69 Parous women	≥30	32	65233	108	1.17	0.93	1.49
39	Opdahl, S.	2011	2	Post- age≥70 Nulliparous women	<25	23	43019	106	1	1	1
39	Opdahl, S.	2011	2	Post- age≥70 Nulliparous women	25-29	27	37388	139	1.5	1.16	1.94
39	Opdahl, S.	2011	2	Post- age≥70 Nulliparous women	≥30	32	13619	61	1.76	1.27	2.44
40	Opdahl, S.	2011	2	Post- age≥70 Parous women	<25	23	180234	384	1	1	1
40	Opdahl, S.	2011	2	Post- age≥70 Parous women	25-29	27	199634	494	1.17	1.02	1.34
40	Opdahl, S.	2011	2	Post- age≥70 Parous women	≥30	32	87601	287	1.56	1.33	1.83
41	Palmer, Julie R.	2007	2	Pre-	<25	23	103732	157	1	1	1
41	Palmer, Julie R.	2007	2	Pre-	25-29	27	101399	169	0.88	0.71	1.1
41	Palmer, Julie R.	2007	2	Pre-	30-34	32	57997	98	0.89	0.68	1.15
41	Palmer, Julie R.	2007	2	Pre-	≥35	37	53509	71	0.72	0.54	0.96
42	Palmer, Julie R.	2007	2	Post-	<25	23	20952	101	1	1	1
42	Palmer, Julie R.	2007	2	Post-	25-29	27	41507	151	0.72	0.56	0.92
42	Palmer, Julie R.	2007	2	Post-	30-34	32	28075	117	0.82	0.62	1.07
42	Palmer, Julie R.	2007	2	Post-	≥35	37	21729	85	0.78	0.58	1.05
43	Phipps, Amanda I.	2011	3	ER+	<23.75	22.18	37973	596	1	1	1
43	Phipps, Amanda I.	2011	3	ER+	23.75-26.89	25.32	37968	650	1.19	1.05	1.35
43	Phipps, Amanda I.	2011	3	ER+	26.90-31.04	28.97	37974	648	1.17	1.03	1.33
43	Phipps, Amanda I.	2011	3	ER+	≥31.05	33.12	37905	698	1.39	1.22	1.58
44	Phipps, Amanda I.	2011	3	Triple-negative	<23.75	22.18	37443	66	1	1	1
44	Phipps, Amanda I.	2011	3	Triple-negative	23.75-26.89	25.32	37389	71	0.99	0.67	1.46
44	Phipps, Amanda I.	2011	3	Triple-negative	26.90-31.04	28.97	37406	80	1.21	0.83	1.77
44	Phipps, Amanda I.	2011	3	Triple-negative	≥31.05	33.12	37296	89	1.38	0.92	1.99
45	Rapp, K.	2005	2	All	18.5-24.9	21.75	4162	551	1	1	1
45	Rapp, K.	2005	2	All	25-29.9	27.5	2326	335	0.96	0.83	1.1
45	Rapp, K.	2005	2	All	30-34.9	32.5	860	123	1.07	0.88	1.31
45	Rapp, K.	2005	2	All	≥35	37	270	36	1.01	0.72	1.42
46	Reeves, Gillian K.	2007	2	Pre-	<22.5	21.25	595107	271	0.96	0.85	1.08
46	Reeves, Gillian K.	2007	2	Pre-	22.5-24.9	23.75	742029	352	1	1	1
46	Reeves, Gillian K.	2007	2	Pre-	25-27.4	26.25	541681	239	0.93	0.82	1.05
46	Reeves, Gillian K.	2007	2	Pre-	27.5-29.5	28.5	319071	151	0.99	0.84	1.16
46	Reeves, Gillian K.	2007	2	Pre-	≥30	31	442991	166	0.79	0.68	0.92
47	Reeves, Gillian K.	2007	2	Post-	<22.5	21.25	783158	879	0.85	0.8	0.91
47	Reeves, Gillian K.	2007	2	Post-	22.5-24.9	23.75	1011831	1336	1	1	1
47	Reeves, Gillian K.	2007	2	Post-	25-27.4	26.25	868859	1262	1.1	1.04	1.16
47	Reeves, Gillian K.	2007	2	Post-	27.5-29.5	28.5	549525	878	1.21	1.13	1.29
47	Reeves, Gillian K.	2007	2	Post-	≥30	31	747945	1274	1.29	1.22	1.36
48	Reinier, Kyndaron S.	2007	2	Pre-(23970)in situ(104)	<22.0	20.5	14861	1	1	1	1
48	Reinier, Kyndaron S.	2007	2	Pre-(23970)in situ(104)	22.0-24.9	23.5	14861	23	0.9	0.6	1.5
48	Reinier, Kyndaron S.	2007	2	Pre-(23970)in situ(104)	25.0-27.4	26.25	14861	28	1.1	0.6	2
48	Reinier, Kyndaron S.	2007	2	Pre-(23970)in situ(104)	27.5-29.9	28.75	14861	26	1	0.5	2.1
48	Reinier, Kyndaron S.	2007	2	Pre-(23970)in situ(104)	≥30	31.25	14861	26	1	0.5	1.9
49	Reinier, Kyndaron S.	2007	2	Pre-(23970)Invasive(231)	<22.0	20.5	14861	2	1	1	1
49	Reinier, Kyndaron S.	2007	2	Pre-(23970)Invasive(231)	22.0-24.9	23.5	14861	46	0.6	0.5	0.9
49	Reinier, Kyndaron S.	2007	2	Pre-(23970)Invasive(231)	25.0-27.4	26.25	14861	53	0.7	0.5	1.1
49	Reinier, Kyndaron S.	2007	2	Pre-(23970)Invasive(231)	27.5-29.9	28.75	14861	61	0.8	0.5	1.3
49	Reinier, Kyndaron S.	2007	2	Pre-(23970)Invasive(231)	≥30	31.25	14861	69	0.9	0.6	1.3
50	Reinier, Kyndaron S.	2007	2	Post-(32607)In situ(176)	<22.0	20.5	20215	2	1	1	1
50	Reinier, Kyndaron S.	2007	2	Post-(32607)In situ(176)	22.0-24.9	23.5	20215	49	1.1	0.7	1.7
50	Reinier, Kyndaron S.	2007	2	Post-(32607)In situ(176)	25.0-27.4	26.25	20215	40	0.9	0.5	1.5
50	Reinier, Kyndaron S.	2007	2	Post-(32607)In situ(176)	27.5-29.9	28.75	20215	49	1.1	0.6	1.8
50	Reinier, Kyndaron S.	2007	2	Post-(32607)In situ(176)	≥30	31.25	20215	36	0.8	0.5	1.4
51	Reinier, Kyndaron S.	2007	2	Post-(32607)Invasive(572)	<22.0	20.5	20215	12	1	1	1
51	Reinier, Kyndaron S.	2007	2	Post-(32607)Invasive(572)	22.0-24.9	23.5	20215	112	1.2	0.9	1.6
51	Reinier, Kyndaron S.	2007	2	Post-(32607)Invasive(572)	25.0-27.4	26.25	20215	125	1.4	1	1.8
51	Reinier, Kyndaron S.	2007	2	Post-(32607)Invasive(572)	27.5-29.9	28.75	20215	145	1.6	1.1	2.1
51	Reinier, Kyndaron S.	2007	2	Post-(32607)Invasive(572)	≥30	31.25	20215	178	1.9	1.4	2.5
53	Song, Yun-Mi	2008	2	All(Post-)	<18.5	17.25	37408	11	0.71	0.35	1.46
53	Song, Yun-Mi	2008	2	All(Post-)	18.5-20.9	19.75	179763	59	0.83	0.59	1.17
53	Song, Yun-Mi	2008	2	All(Post-)	21-22.9	22	313035	132	1	1	1
53	Song, Yun-Mi	2008	2	All(Post-)	23-24.9	24	384073	186	1.29	1.02	1.65
53	Song, Yun-Mi	2008	2	All(Post-)	25-26.9	26	311092	159	1.35	1.05	1.73
53	Song, Yun-Mi	2008	2	All(Post-)	27-29.9	28.5	210016	130	1.6	1.23	2.09
53	Song, Yun-Mi	2008	2	All(Post-)	≥30	31.5	56078	36	1.86	1.25	2.76
54	Sonnenschein, E.	1999	3	Pre-(109)	<21.5	20.625	1113	31	1	1	1
54	Sonnenschein, E.	1999	3	Pre-(109)	21.5-23.25	22.375	1139	29	0.95	0.57	1.56
54	Sonnenschein, E.	1999	3	Pre-(109)	23.25-26.36	24.8	1129	24	0.85	0.5	1.47
54	Sonnenschein, E.	1999	3	Pre-(109)	>26.36	27.915	1094	25	1	0.58	1.73
55	Sonnenschein, E.	1999	3	Post-(150)	<21.5	20.625	985	23	1	1	1
55	Sonnenschein, E.	1999	3	Post-(150)	21.5-23.25	22.375	970	32	1.45	0.85	2.49
55	Sonnenschein, E.	1999	3	Post-(150)	23.25-26.36	24.8	966	47	2.31	1.4	3.82
55	Sonnenschein, E.	1999	3	Post-(150)	>26.36	31.6	1020	48	2.36	1.43	3.91
56	Suzuki, Sadao	2013	2	Pre-	<18.5	17.4	4799	3	0.82	0.25	2.68
56	Suzuki, Sadao	2013	2	Pre-	18.5-19.9	19.3	10327	6	0.78	0.33	1.84
56	Suzuki, Sadao	2013	2	Pre-	20-23.9	22	55363	39	1	1	1
56	Suzuki, Sadao	2013	2	Pre-	24-28.9	25.8	25975	13	0.76	0.4	1.43
56	Suzuki, Sadao	2013	2	Pre-	≥29	31	2453	1	0.62	0.08	4.58
57	Suzuki, Sadao	2013	2	Post-	<18.5	17.4	19412	7	0.64	0.3	1.4
57	Suzuki, Sadao	2013	2	Post-	18.5-19.9	19.3	28831	7	0.46	0.21	1
57	Suzuki, Sadao	2013	2	Post-	20-23.9	22	146684	77	1	1	1
57	Suzuki, Sadao	2013	2	Post-	24-28.9	25.8	93372	71	1.5	1.09	2.08
57	Suzuki, Sadao	2013	2	Post-	≥29	31	10427	10	2.13	1.09	4.16
58	Sweeney, Carol	2004	2	Post- 55-64岁	<23.5	22.25	32529	101	1	1	1
58	Sweeney, Carol	2004	2	Post- 55-64岁	23.5-26	24.75	29500	78	0.86	0.64	1.16
58	Sweeney, Carol	2004	2	Post- 55-64岁	26-29.5	27.75	30724	119	1.26	0.96	1.64
58	Sweeney, Carol	2004	2	Post- 55-64岁	>29.5	31.25	31449	130	1.34	1.03	1.75
59	Sweeney, Carol	2004	2	Post- 65-74岁	<23.5	22.25	71506	274	1	1	1
59	Sweeney, Carol	2004	2	Post- 65-74岁	23.5-26	24.75	67332	306	1.21	1.03	1.42
59	Sweeney, Carol	2004	2	Post- 65-74岁	26-29.5	27.75	72159	335	1.26	1.08	1.49
59	Sweeney, Carol	2004	2	Post- 65-74岁	>29.5	31.25	71752	382	1.48	1.26	1.73
60	Sweeney, Carol	2004	2	Post- 75-84岁	<23.5	22.25	24886	112	1	1	1
60	Sweeney, Carol	2004	2	Post- 75-84岁	23.5-26	24.75	24590	129	1.19	0.92	1.53
60	Sweeney, Carol	2004	2	Post- 75-84岁	26-29.5	27.75	26532	167	1.45	1.14	1.85
60	Sweeney, Carol	2004	2	Post- 75-84岁	>29.5	31.25	25311	153	1.44	1.12	1.84
61	Tehard, B.	2006	2	Pre-	<18.5	15.25	1444	13	1.15	0.47	2.79
61	Tehard, B.	2006	2	Pre-	18.5-25	21.75	56156	170	1	1	1
61	Tehard, B.	2006	2	Pre-	25-30	27.5	10634	27	0.84	0.56	1.27
61	Tehard, B.	2006	2	Pre-	≥30	32.5	2502	2	0.26	0.06	1
62	Tehard, B.	2006	2	Post-	<18.5	15.25	4694	21	0.49	0.22	1.1
62	Tehard, B.	2006	2	Post-	18.5-25	21.75	105984	714	1	1	1
62	Tehard, B.	2006	2	Post-	25-30	27.5	32540	244	1.07	0.89	1.3
62	Tehard, B.	2006	2	Post-	≥30	32.5	7466	58	1.44	1.04	1.99
63	van den Brandt, P. A.	1997	2	All(Post-)	≤22.9(21.2)	21.2	1666	149	1	1	1
63	van den Brandt, P. A.	1997	2	All(Post-)	23-24.9(24.0)	24	1811	147	0.91	0.7	1.19
63	van den Brandt, P. A.	1997	2	All(Post-)	25-26.9(26.0)	26	1251	114	1.06	0.8	1.42
63	van den Brandt, P. A.	1997	2	All(Post-)	27-29.9(28.3)	28.3	997	97	1.11	0.81	1.5
63	van den Brandt, P. A.	1997	2	All(Post-)	≥30(32.6)	32.6	559	46	0.98	0.66	1.45
64	Wada, K.	2014	2	Pre-	<19	18	54993	48	1.03	0.71	1.49
64	Wada, K.	2014	2	Pre-	19-21	20	159482	135	0.94	0.74	1.18
64	Wada, K.	2014	2	Pre-	21-23	22	222884	203	1.01	0.8	1.28
64	Wada, K.	2014	2	Pre-	23-25	24	180551	162	1	1	1
64	Wada, K.	2014	2	Pre-	25-27	26	98267	86	1.03	0.79	1.34
64	Wada, K.	2014	2	Pre-	27-30	28.5	56341	65	1.36	0.79	1.34
64	Wada, K.	2014	2	Pre-	≥30	31.5	16870	22	1.72	1.09	2.72
65	Wada, K.	2014	2	Post-	<19	18	99284	49	0.54	0.39	0.74
65	Wada, K.	2014	2	Post-	19-21	20	210622	114	0.59	0.47	0.76
65	Wada, K.	2014	2	Post-	21-23	22	332277	245	0.81	0.68	0.97
65	Wada, K.	2014	2	Post-	23-25	24	306978	276	1	1	1
65	Wada, K.	2014	2	Post-	25-27	26	193743	173	1.03	0.78	1.37
65	Wada, K.	2014	2	Post-	27-30	28.5	122598	105	0.99	0.79	1.25
65	Wada, K.	2014	2	Post-	≥30	31.5	36374	34	1.27	0.88	1.83
66	Weiderpass, E.	2004	3	Pre-	<20	17.5	13494	123	1.2	0.98	1.47
66	Weiderpass, E.	2004	3	Pre-	20-24.9	22.5	61474	466	1	1	1
66	Weiderpass, E.	2004	3	Pre-	25-29.9	27.5	17411	104	0.79	0.63	0.99
66	Weiderpass, E.	2004	3	Pre-	≥30	32.5	4607	23	0.62	0.4	0.97

## Sheet: pre
id	author	year	type	Group	interval	dose	n	cases	rr	lb	ub
1	李泓澜	2006	2	Pre-	<22.5	21.15	85307	89	1	1	1
1	李泓澜	2006	2	Pre-	22.5-25.20	23.85	74104	77	1.06	0.78	1.45
1	李泓澜	2006	2	Pre-	≥25.21	26.56	54753	55	1.04	0.73	1.49
2	Cecchini, Reena S.	2012	2	P-1 Pre-	<25	23	10644	43	1	1	1
2	Cecchini, Reena S.	2012	2	P-1 Pre-	25-29	27	7319	45	1.59	1.05	2.42
2	Cecchini, Reena S.	2012	2	P-1 Pre-	≥30	32	6080	38	1.7	1.1	2.63
3	Cecchini, Reena S.	2012	2	P-1 Pre-且ER- positive cancer	<25	23	10643.6	27	1	1	1
3	Cecchini, Reena S.	2012	2	P-1 Pre-且ER- positive cancer	25-29	27	7318.5	25	1.41	0.82	2.43
3	Cecchini, Reena S.	2012	2	P-1 Pre-且ER- positive cancer	≥30	32	6080.3	25	1.78	1.03	3.07
4	Cecchini, Reena S.	2012	2	P-1 Pre-且ER- negative cancer	<25	23	10643.6	11	1	1	1
4	Cecchini, Reena S.	2012	2	P-1 Pre-且ER- negative cancer	25-29	27	7318.5	18	2.52	1.19	5.33
4	Cecchini, Reena S.	2012	2	P-1 Pre-且ER- negative cancer	≥30	32	6080.3	10	1.79	0.76	4.22
5	Galanis, D. J.	1998	3	Pre- 86	<19.6	18.9	2619	14	1	1	1
5	Galanis, D. J.	1998	3	Pre- 86	19.6-21.0	20.3	2465	18	1.3	0.6	2.6
5	Galanis, D. J.	1998	3	Pre- 86	21.1-23.0	22.05	2529	23	1.6	0.8	3.2
5	Galanis, D. J.	1998	3	Pre- 86	23.1-26	24.55	1966	11	1	0.5	2.2
5	Galanis, D. J.	1998	3	Pre- 86	>26	27.5	1881	20	1.9	0.9	3.9
6	Iwasaki, Motoki	2007	2	Pre-	<19	18	13079	13	1	1	1
6	Iwasaki, Motoki	2007	2	Pre-	19-20.9	20	41753	35	0.94	0.49	1.8
6	Iwasaki, Motoki	2007	2	Pre-	21-22.9	22	61616	49	0.89	0.47	1.68
6	Iwasaki, Motoki	2007	2	Pre-	23-24.9	24	52776	45	0.95	0.5	1.81
6	Iwasaki, Motoki	2007	2	Pre-	25-26.9	26	29636	27	1.07	0.53	2.13
6	Iwasaki, Motoki	2007	2	Pre-	27-29.9	28.5	17809	22	1.47	0.72	3.02
6	Iwasaki, Motoki	2007	2	Pre-	≥30	31.5	6122	10	1.35	0.53	3.47
7	Kaaks, R.	1998	2	Pre-（5891）	≤22.5	21.48	17664	47	1	1	1
7	Kaaks, R.	1998	2	Pre-（5891）	22.5-24.54	23.52	15188	44	1.08	0.71	1.64
7	Kaaks, R.	1998	2	Pre-（5891）	24.54-27.15	25.845	12925	27	0.76	0.47	1.24
7	Kaaks, R.	1998	2	Pre-（5891）	>27.15	28.455	10869	29	1.04	0.65	1.68
8	Kuriyama, Shinichi	2005	2	pre-	18.5-24.9	21.75	35109	25	1	1	1
8	Kuriyama, Shinichi	2005	2	pre-	25-27.4	26.25	8694	5	0.85	0.32	2.24
8	Kuriyama, Shinichi	2005	2	pre-	27.5-29.9	28.75	3123	3	0.84	0.24	2.88
8	Kuriyama, Shinichi	2005	2	pre-	≥30	31.25	1566	0		1	1
9	Lahmann, P. H.	2004	2	pre-（73542人）	<21.6	20.65	84884	132	1	1	1
9	Lahmann, P. H.	2004	2	pre-（73542人）	21.6-23.5	22.55	77160	114	0.95	0.73	1.23
9	Lahmann, P. H.	2004	2	pre-（73542人）	23.6-25.6	24.6	70029	85	0.78	0.59	1.04
9	Lahmann, P. H.	2004	2	pre-（73542人）	25.7-28.7	27.2	60268	75	0.8	0.59	1.09
9	Lahmann, P. H.	2004	2	pre-（73542人）	≥28.8	30.3	53307	68	0.82	0.59	1.14
10	Lukanova, A.	2006	2	Pre- age<49	18.5-22.1	20.3	35516	23	1	1	1
10	Lukanova, A.	2006	2	Pre- age<49	22.2-24.2	23.2	36546	31	1.31	0.77	2.28
10	Lukanova, A.	2006	2	Pre- age<49	24.3-27.1	25.7	37434	24	0.99	0.56	1.76
10	Lukanova, A.	2006	2	Pre- age<49	≥27	28.4	37256	14	0.58	0.29	1.11
11	Manders, Peggy	2011	2	Pre-	≤18.49	16.5	83	3	0.41	0.09	1.85
11	Manders, Peggy	2011	2	Pre-	18.50-22.49	20.5	1334	63	1	1	1
11	Manders, Peggy	2011	2	Pre-	22.50-24.99	23.75	786	48	0.87	0.53	1.42
11	Manders, Peggy	2011	2	Pre-	≥25	26.25	810	41	0.75	0.43	1.31
12	Manjer, J.	2001	2	Pre-	≤20.61	17.04	15812	28	1	1	1
12	Manjer, J.	2001	2	Pre-	20.61-27.75	24.18	16929	28	0.81	0.47	1.37
12	Manjer, J.	2001	2	Pre-	22.75-25.46	24.1	13756	28	0.94	0.55	1.61
12	Manjer, J.	2001	2	Pre-	＞25.46	26.815	11582	28	1	0.57	1.75
13	Palmer, Julie R.	2007	2	Pre-	<25	23	103732	157	1	1	1
13	Palmer, Julie R.	2007	2	Pre-	25-29	27	101399	169	0.88	0.71	1.1
13	Palmer, Julie R.	2007	2	Pre-	30-34	32	57997	98	0.89	0.68	1.15
13	Palmer, Julie R.	2007	2	Pre-	≥35	37	53509	71	0.72	0.54	0.96
14	Reeves, Gillian K.	2007	2	Pre-	<22.5	21.25	595107	271	0.96	0.85	1.08
14	Reeves, Gillian K.	2007	2	Pre-	22.5-24.9	23.75	742029	352	1	1	1
14	Reeves, Gillian K.	2007	2	Pre-	25-27.4	26.25	541681	239	0.93	0.82	1.05
14	Reeves, Gillian K.	2007	2	Pre-	27.5-29.5	28.5	319071	151	0.99	0.84	1.16
14	Reeves, Gillian K.	2007	2	Pre-	≥30	31	442991	166	0.79	0.68	0.92
15	Reinier, Kyndaron S.	2007	2	Pre-(23970)in situ(104)	<22.0	20.5	14861	1	1	1	1
15	Reinier, Kyndaron S.	2007	2	Pre-(23970)in situ(104)	22.0-24.9	23.5	14861	23	0.9	0.6	1.5
15	Reinier, Kyndaron S.	2007	2	Pre-(23970)in situ(104)	25.0-27.4	26.25	14861	28	1.1	0.6	2
15	Reinier, Kyndaron S.	2007	2	Pre-(23970)in situ(104)	27.5-29.9	28.75	14861	26	1	0.5	2.1
15	Reinier, Kyndaron S.	2007	2	Pre-(23970)in situ(104)	≥30	31.25	14861	26	1	0.5	1.9
16	Reinier, Kyndaron S.	2007	2	Pre-(23970)Invasive(231)	<22.0	20.5	14861	2	1	1	1
16	Reinier, Kyndaron S.	2007	2	Pre-(23970)Invasive(231)	22.0-24.9	23.5	14861	46	0.6	0.5	0.9
16	Reinier, Kyndaron S.	2007	2	Pre-(23970)Invasive(231)	25.0-27.4	26.25	14861	53	0.7	0.5	1.1
16	Reinier, Kyndaron S.	2007	2	Pre-(23970)Invasive(231)	27.5-29.9	28.75	14861	61	0.8	0.5	1.3
16	Reinier, Kyndaron S.	2007	2	Pre-(23970)Invasive(231)	≥30	31.25	14861	69	0.9	0.6	1.3
17	Sonnenschein, E.	1999	3	Pre-(109)	<21.5	20.625	1113	31	1	1	1
17	Sonnenschein, E.	1999	3	Pre-(109)	21.5-23.25	22.375	1139	29	0.95	0.57	1.56
17	Sonnenschein, E.	1999	3	Pre-(109)	23.25-26.36	24.8	1129	24	0.85	0.5	1.47
17	Sonnenschein, E.	1999	3	Pre-(109)	>26.36	27.915	1094	25	1	0.58	1.73
18	Sonnenschein, E.	1999	3	pre- waist to hip ratio below median	<21.5	20.625	790	22	1	1	1
18	Sonnenschein, E.	1999	3	pre- waist to hip ratio below median	21.5-23.25	22.375	671	13	0.75	0.4	1.5
18	Sonnenschein, E.	1999	3	pre- waist to hip ratio below median	23.25-26.36	24.8	517	5	0.42	0.2	1.1
18	Sonnenschein, E.	1999	3	pre- waist to hip ratio below median	>26.36	31.6	263	2	0.34	0.1	1.5
19	Sonnenschein, E.	1999	3	pre- waist to hip ratio above median	<21.5	20.625	323	9	1	1	1
19	Sonnenschein, E.	1999	3	pre- waist to hip ratio above median	21.5-23.25	22.375	468	16	1.37	0.6	3.1
19	Sonnenschein, E.	1999	3	pre- waist to hip ratio above median	23.25-26.36	24.8	612	19	1.35	0.6	3
19	Sonnenschein, E.	1999	3	pre- waist to hip ratio above median	>26.36	31.6	831	23	1.32	0.6	2.9
20	Suzuki, Sadao	2013	2	Pre-	<18.5	17.4	4799	3	0.82	0.25	2.68
20	Suzuki, Sadao	2013	2	Pre-	18.5-19.9	19.3	10327	6	0.78	0.33	1.84
20	Suzuki, Sadao	2013	2	Pre-	20-23.9	22	55363	39	1	1	1
20	Suzuki, Sadao	2013	2	Pre-	24-28.9	25.8	25975	13	0.76	0.4	1.43
20	Suzuki, Sadao	2013	2	Pre-	≥29	31	2453	1	0.62	0.08	4.58
21	Tehard, B.	2006	2	Pre-	<18.5	15.25	1444	13	1.15	0.47	2.79
21	Tehard, B.	2006	2	Pre-	18.5-25	21.75	56156	170	1	1	1
21	Tehard, B.	2006	2	Pre-	25-30	27.5	10634	27	0.84	0.56	1.27
21	Tehard, B.	2006	2	Pre-	≥30	32.5	2502	2	0.26	0.06	1
22	Wada, K.	2014	2	Pre-	<19	18	54993	48	1.03	0.71	1.49
22	Wada, K.	2014	2	Pre-	19-21	20	159482	135	0.94	0.74	1.18
22	Wada, K.	2014	2	Pre-	21-23	22	222884	203	1.01	0.8	1.28
22	Wada, K.	2014	2	Pre-	23-25	24	180551	162	1	1	1
22	Wada, K.	2014	2	Pre-	25-27	26	98267	86	1.03	0.79	1.34
22	Wada, K.	2014	2	Pre-	27-30	28.5	56341	65	1.36	0.79	1.34
22	Wada, K.	2014	2	Pre-	≥30	31.5	16870	22	1.72	1.09	2.72
23	Weiderpass, E.	2004	3	Pre-	<20	17.5	13494	123	1.2	0.98	1.47
23	Weiderpass, E.	2004	3	Pre-	20-24.9	22.5	61474	466	1	1	1
23	Weiderpass, E.	2004	3	Pre-	25-29.9	27.5	17411	104	0.79	0.63	0.99
23	Weiderpass, E.	2004	3	Pre-	≥30	32.5	4607	23	0.62	0.4	0.97
24	Weiderpass, E.	2004	3	pre- Family history of BC	<20	17.5	630	14	1.4	0.76	2.57
24	Weiderpass, E.	2004	3	pre- Family history of BC	20-24.9	22.5	2987	46	1	1	1
24	Weiderpass, E.	2004	3	pre- Family history of BC	25-29.9	27.5	809	11	0.92	0.47	1.79
24	Weiderpass, E.	2004	3	pre- Family history of BC	≥30	32.5	230	4	0.96	0.3	3.13
25	Weiderpass, E.	2004	3	pre- no history	<20	17.5	12847	109	1.17	0.95	1.46
25	Weiderpass, E.	2004	3	pre- no history	20-24.9	22.5	58500	420	1	1	1
25	Weiderpass, E.	2004	3	pre- no history	25-29.9	27.5	16606	93	0.77	0.61	0.98
25	Weiderpass, E.	2004	3	pre- no history	≥30	32.5	4377	19	0.58	0.36	0.95

## Sheet: post
id	author	year	type	Group	interval	dose	n	cases	rr	lb	ub
1	李泓澜	2006	2	Post-	<22.5	21.15	53422	44	1	1	1
1	李泓澜	2006	2	Post-	22.5-25.20	23.85	65141	65	1.14	0.76	1.7
1	李泓澜	2006	2	Post-	≥25.21	26.56	83075	102	1.77	1.23	2.56
2	Cecchini, Reena S.	2012	2	star post-	<25	23	24067	159	1	1	1
2	Cecchini, Reena S.	2012	2	star post-	25-29	27	27482.3	191	1.04	0.85	1.29
2	Cecchini, Reena S.	2012	2	star post-	≥30	32	28351.5	207	1.16	0.94	1.42
3	Cecchini, Reena S.	2012	2	P-1 post-	<25	23	9036.4	42	1	1	1
3	Cecchini, Reena S.	2012	2	P-1 post-	25-29	27	8970.8	48	1.22	0.81	1.85
3	Cecchini, Reena S.	2012	2	P-1 post-	≥30	32	8146.7	37	1.09	0.7	1.69
4	Cecchini, Reena S.	2012	2	star/P-1 post-	<25	23	32320.3	194	1	1	1
4	Cecchini, Reena S.	2012	2	star/P-1 post-	25-29	27	35428.1	228	1.07	0.88	1.3
4	Cecchini, Reena S.	2012	2	star/P-1 post-	≥30	32	35395.3	231	1.14	0.94	1.38
5	Cecchini, Reena S.	2012	2	star/P-1 post- 且ER- positive cancer	<25	23	32320.3	134	1	1	1
5	Cecchini, Reena S.	2012	2	star/P-1 post- 且ER- positive cancer	25-29	27	35428.1	167	1.14	0.91	1.43
5	Cecchini, Reena S.	2012	2	star/P-1 post- 且ER- positive cancer	≥30	32	35395.3	171	1.23	0.98	1.55
6	Cecchini, Reena S.	2012	2	star/P-1 post- 且ER- negative cancer	<25	23	32320.3	48	1	1	1
6	Cecchini, Reena S.	2012	2	star/P-1 post- 且ER- negative cancer	25-29	27	35428.1	53	1	0.68	1.48
6	Cecchini, Reena S.	2012	2	star/P-1 post- 且ER- negative cancer	≥30	32	35395.3	53	1.03	0.7	1.52
7	Galanis, D. J.	1998	3	Post- 292	<19.6	18.9	1823	37	1	1	1
7	Galanis, D. J.	1998	3	Post- 292	19.6-21.0	20.3	1982	44	1.1	0.7	1.6
7	Galanis, D. J.	1998	3	Post- 292	21.1-23.0	22.05	2646	64	1.1	0.7	1.7
7	Galanis, D. J.	1998	3	Post- 292	23.1-26	24.55	2568	75	1.3	0.9	2
7	Galanis, D. J.	1998	3	Post- 292	>26	27.5	2325	72	1.5	1	2.3
8	Galanis, D. J.	1998	3	post- ≤65 years old	<21.1	19.5	3159	44	1	1	1
8	Galanis, D. J.	1998	3	post- ≤65 years old	21.1-24	22.5	3143	39	0.8	0.5	1.3
8	Galanis, D. J.	1998	3	post- ≤65 years old	≥24	25.5	3191	58	1.3	0.9	2.02
9	Galanis, D. J.	1998	3	post- ≥65 years old	<21.1	19.5	2117	37	1	1	1
9	Galanis, D. J.	1998	3	post- ≥65 years old	21.1-24	22.5	2157	51	1.4	0.9	2.1
9	Galanis, D. J.	1998	3	post- ≥65 years old	≥24	25.5	2203	63	1.6	1.1	2.5
10	Gaudet, Mia M.	2014	2	post- All HRT non-users	<25	22.5	133947	441	1	1	1
10	Gaudet, Mia M.	2014	2	post- All HRT non-users	25-29.9	27.5	94402	401	1.26	1.07	1.48
10	Gaudet, Mia M.	2014	2	post- All HRT non-users	≥30	32.5	51316	246	1.4	1.1	1.78
11	Gaudet, Mia M.	2014	2	post- ER+ HRT non-users	<25	22.5	79102	319	1	1	1
11	Gaudet, Mia M.	2014	2	post- ER+ HRT non-users	25-29.9	27.5	56953	294	1.28	1.06	1.54
11	Gaudet, Mia M.	2014	2	post- ER+ HRT non-users	≥30	32.5	31640	178	1.41	1.08	1.85
12	Gaudet, Mia M.	2014	2	post- ER- HRT non-users	<25	22.5	77281	65	1	1	1
12	Gaudet, Mia M.	2014	2	post- ER- HRT non-users	25-29.9	27.5	57188	46	0.96	0.65	1.43
12	Gaudet, Mia M.	2014	2	post- ER- HRT non-users	≥30	32.5	33231	17	0.61	0.35	1.08
13	Canchola, Alison J.	2012	2	Post- ER+PR+	<25	23	355667	740	1	1	1
13	Canchola, Alison J.	2012	2	Post- ER+PR+	25-29	27	183641	413	1.13	1	1.28
13	Canchola, Alison J.	2012	2	Post- ER+PR+	≥30	32	97659	218	1.2	1.03	1.4
14	Canchola, Alison J.	2012	2	Post- ER+PR-	<25	23	355667	174	1	1	1
14	Canchola, Alison J.	2012	2	Post- ER+PR-	25-29	27	183641	78	0.9	0.69	1.18
14	Canchola, Alison J.	2012	2	Post- ER+PR-	≥30	32	97659	35	0.84	0.58	1.21
15	Canchola, Alison J.	2012	2	Post- ER-PR-	<25	23	355667	156	1	1	1
15	Canchola, Alison J.	2012	2	Post- ER-PR-	25-29	27	183641	91	1.13	0.87	1.47
15	Canchola, Alison J.	2012	2	Post- ER-PR-	≥30	32	97659	33	0.77	0.53	1.12
16	Iwasaki, Motoki	2007	2	Post-	<19	18	17595	10	1	1	1
16	Iwasaki, Motoki	2007	2	Post-	19-20.9	20	46273	31	1.39	0.66	2.92
16	Iwasaki, Motoki	2007	2	Post-	21-22.9	22	81743	56	1.43	0.71	2.91
16	Iwasaki, Motoki	2007	2	Post-	23-24.9	24	79626	62	1.63	0.81	3.31
16	Iwasaki, Motoki	2007	2	Post-	25-26.9	26	53101	34	1.49	0.71	3.11
16	Iwasaki, Motoki	2007	2	Post-	27-29.9	28.5	34921	25	1.56	0.72	3.38
16	Iwasaki, Motoki	2007	2	Post-	≥30	31.5	11606	11	2.28	0.94	5.53
17	Kaaks, R.	1998	2	Post-自然停经（3521）	≤22.5	21.48	5965	16	1	1	1
17	Kaaks, R.	1998	2	Post-自然停经（3521）	22.5-24.54	23.52	7588	15	0.69	0.34	1.4
17	Kaaks, R.	1998	2	Post-自然停经（3521）	24.54-27.15	25.845	9840	15	0.49	0.24	1
17	Kaaks, R.	1998	2	Post-自然停经（3521）	>27.15	28.455	10969	30	0.81	0.43	1.51
18	Kaaks, R.	1998	2	Post-切除术停经2068）	≤22.5	21.48	4063	7	1	1	1
18	Kaaks, R.	1998	2	Post-切除术停经2068）	22.5-24.54	23.52	4893	13	1.47	0.58	3.7
18	Kaaks, R.	1998	2	Post-切除术停经2068）	24.54-27.15	25.845	4956	14	1.57	0.63	3.92
18	Kaaks, R.	1998	2	Post-切除术停经2068）	>27.15	28.455	5958	18	1.5	0.61	3.7
19	Kerlikowske, Karla	2008	2	post- no HRT	<18.5	15.25	27556	80	1.03	0.82	1.3
19	Kerlikowske, Karla	2008	2	post- no HRT	18.5-24.9	21.75	574080	1617	1	1	1
19	Kerlikowske, Karla	2008	2	post- no HRT	25-29.9	27.5	477060	1505	1.12	1.05	1.21
19	Kerlikowske, Karla	2008	2	post- no HRT	30-34.9	32.5	230780	780	1.2	1.1	1.31
19	Kerlikowske, Karla	2008	2	post- no HRT	≥35	37.5	126298	464	1.3	1.17	1.45
20	Kerlikowske, Karla	2008	2	post- ER+	<18.5	15.25	28175	47	1.1	0.82	1.49
20	Kerlikowske, Karla	2008	2	post- ER+	18.5-24.9	21.75	575000	875	1	1	1
20	Kerlikowske, Karla	2008	2	post- ER+	25-29.9	27.5	476100	848	1.17	1.07	1.29
20	Kerlikowske, Karla	2008	2	post- ER+	30-34.9	32.5	230575	439	1.25	1.11	1.41
20	Kerlikowske, Karla	2008	2	post- ER+	≥35	37.5	125925	257	1.34	1.16	1.54
21	Kerlikowske, Karla	2008	2	post- ER-	<18.5	15.25	26480	8	0.86	0.42	1.75
21	Kerlikowske, Karla	2008	2	post- ER-	18.5-24.9	21.75	563490	199	1	1	1
21	Kerlikowske, Karla	2008	2	post- ER-	25-29.9	27.5	472204	160	0.96	0.78	1.18
21	Kerlikowske, Karla	2008	2	post- ER-	30-34.9	32.5	236666	82	0.98	0.76	1.27
21	Kerlikowske, Karla	2008	2	post- ER-	≥35	37.5	136928	46	0.95	0.68	1.32
22	Kuriyama, Shinichi	2005	2	post-	18.5-24.9	21.75	59517	37	1	1	1
22	Kuriyama, Shinichi	2005	2	post-	25-27.4	26.25	16515	16	1.7	0.94	3.07
22	Kuriyama, Shinichi	2005	2	post-	27.5-29.9	28.75	7425	7	1.82	0.8	4.12
22	Kuriyama, Shinichi	2005	2	post-	≥30	31.25	3537	5	2.67	1.03	6.92
23	Lahmann, P. H.	2004	2	post-且Non-HRT users(79030人）	<21.6	20.65	50181	98	1	1	1
23	Lahmann, P. H.	2004	2	post-且Non-HRT users(79030人）	21.6-23.5	22.55	63730	127	1.02	0.78	1.33
23	Lahmann, P. H.	2004	2	post-且Non-HRT users(79030人）	23.6-25.6	24.6	78132	206	1.35	1.06	1.73
23	Lahmann, P. H.	2004	2	post-且Non-HRT users(79030人）	25.7-28.7	27.2	89422	241	1.38	1.08	1.76
23	Lahmann, P. H.	2004	2	post-且Non-HRT users(79030人）	≥28.8	30.3	89975	239	1.36	1.06	1.75
24	Lahmann, P. H.	2004	2	post-且HRT users(24314人）	<21.6	20.65	25121	122	1	1	1
24	Lahmann, P. H.	2004	2	post-且HRT users(24314人）	21.6-23.5	22.55	26528	116	0.9	0.69	1.17
24	Lahmann, P. H.	2004	2	post-且HRT users(24314人）	23.6-25.6	24.6	25573	113	0.91	0.7	1.19
24	Lahmann, P. H.	2004	2	post-且HRT users(24314人）	25.7-28.7	27.2	22282	92	0.85	0.64	1.13
24	Lahmann, P. H.	2004	2	post-且HRT users(24314人）	≥28.8	30.3	14771	51	0.71	0.5	1.01
25	Lahmann, P. H.	2004	2	BMI classification Post-且Non-HRT users(79030人）	<25.0	22.5	166565	350	1	1	1
25	Lahmann, P. H.	2004	2	BMI classification Post-且Non-HRT users(79030人）	25.0-29.9	27.5	139082	380	1.3	1.12	1.51
25	Lahmann, P. H.	2004	2	BMI classification Post-且Non-HRT users(79030人）	≥30	32.5	65793	181	1.31	1.08	1.59
26	Lahmann, P. H.	2004	2	BMI classification Post-且HRT users(24314人）	<25.0	22.5	70280	319	1	1	1
26	Lahmann, P. H.	2004	2	BMI classification Post-且HRT users(24314人）	25.0-29.9	27.5	34016	145	0.94	0.76	1.15
26	Lahmann, P. H.	2004	2	BMI classification Post-且HRT users(24314人）	≥30	32.5	9980	30	0.66	0.45	0.98
27	Lukanova, A.	2006	2	Post- age≥49	18.5-22.1	20.3	36910	108	1	1	1
27	Lukanova, A.	2006	2	Post- age≥49	22.2-24.2	23.2	36541	106	0.99	0.76	1.3
27	Lukanova, A.	2006	2	Post- age≥49	24.3-27.1	25.7	36836	97	0.9	0.68	1.18
27	Lukanova, A.	2006	2	Post- age≥49	≥27	28.4	36469	111	1.04	0.8	1.36
28	Manjer, J.	2001	2	Post-	≤20.61	17.04	14493	39	1	1	1
28	Manjer, J.	2001	2	Post-	20.61-27.75	24.18	16931	39	0.85	0.54	1.32
28	Manjer, J.	2001	2	Post-	22.75-25.46	24.1	11408	40	1.29	0.83	2
28	Manjer, J.	2001	2	Post-	＞25.46	26.815	18013	39	0.79	0.51	1.23
29	Mellemkjaer, Lene	2006	2	Post- Never use HRT(11796)	<18.5	15.25	1037	1	无
29	Mellemkjaer, Lene	2006	2	Post- Never use HRT(11796)	18.5-25	21.75	37183	96	1	1	1
29	Mellemkjaer, Lene	2006	2	Post- Never use HRT(11796)	25-30	27.5	26707	85	1.34	1	1.8
29	Mellemkjaer, Lene	2006	2	Post- Never use HRT(11796)	≥30	32.5	13193	35	1.17	0.79	1.73
30	Mellemkjaer, Lene	2006	2	Post- Ever use HRT(11992)	<18.5	15.25	946	7	1.23	0.58	2.63
30	Mellemkjaer, Lene	2006	2	Post- Ever use HRT(11992)	18.5-25	21.75	40713	237	1	1	1
30	Mellemkjaer, Lene	2006	2	Post- Ever use HRT(11992)	25-30	27.5	27700	130	0.88	0.71	1.09
30	Mellemkjaer, Lene	2006	2	Post- Ever use HRT(11992)	≥30	32.5	9331	42	0.94	0.67	1.31
31	Morimoto, Libby M.	2002	2	Post- Never use HRT(32547)	≤22.6	21.45	18235	37	1	1	1
31	Morimoto, Libby M.	2002	2	Post- Never use HRT(32547)	22.6-24.9	23.75	17506	54	1.52	0.95	2.42
31	Morimoto, Libby M.	2002	2	Post- Never use HRT(32547)	24.9-27.4	26.15	19365	55	1.4	0.87	2.23
31	Morimoto, Libby M.	2002	2	Post- Never use HRT(32547)	27.4-31.1	29.25	19129	66	1.7	1.08	2.68
31	Morimoto, Libby M.	2002	2	Post- Never use HRT(32547)	＞31.1	32.95	20149	103	2.52	1.62	3.93
32	Morimoto, Libby M.	2002	2	Post- Ever use HRT(53370)	≤22.6	21.45	36451	179	1	1	1
32	Morimoto, Libby M.	2002	2	Post- Ever use HRT(53370)	22.6-24.9	23.75	35686	156	0.89	0.7	1.13
32	Morimoto, Libby M.	2002	2	Post- Ever use HRT(53370)	24.9-27.4	26.15	30546	129	0.86	0.68	1.11
32	Morimoto, Libby M.	2002	2	Post- Ever use HRT(53370)	27.4-31.1	29.25	28759	130	0.92	0.72	1.19
32	Morimoto, Libby M.	2002	2	Post- Ever use HRT(53370)	＞31.1	32.95	23328	110	0.96	0.73	1.27
33	Morimoto, Libby M.	2002	2	Post- Among HRT never users age 50-59(7930)	≤22.6	21.45	4599	7	1	1	1
33	Morimoto, Libby M.	2002	2	Post- Among HRT never users age 50-59(7930)	22.6-24.9	23.75	4599	15	3.16	1.13	8.84
33	Morimoto, Libby M.	2002	2	Post- Among HRT never users age 50-59(7930)	24.9-27.4	26.15	4599	11	1.83	0.6	5.63
33	Morimoto, Libby M.	2002	2	Post- Among HRT never users age 50-59(7930)	27.4-31.1	29.25	4599	12	2.86	0.98	8.35
33	Morimoto, Libby M.	2002	2	Post- Among HRT never users age 50-59(7930)	＞31.1	32.95	4599	25	4.46	1.6	12.44
34	Morimoto, Libby M.	2002	2	Post- Among HRT never users age 60-69(14908)	≤22.6	21.45	8647	9	1	1	1
34	Morimoto, Libby M.	2002	2	Post- Among HRT never users age 60-69(14908)	22.6-24.9	23.75	8647	20	2.13	0.87	5.23
34	Morimoto, Libby M.	2002	2	Post- Among HRT never users age 60-69(14908)	24.9-27.4	26.15	8647	25	2.87	1.22	6.7
34	Morimoto, Libby M.	2002	2	Post- Among HRT never users age 60-69(14908)	27.4-31.1	29.25	8647	35	3.28	1.42	7.6
34	Morimoto, Libby M.	2002	2	Post- Among HRT never users age 60-69(14908)	＞31.1	32.95	8647	56	4.91	2.15	11.18
35	Morimoto, Libby M.	2002	2	Post- Among HRT never users age 70-79(9709)	≤22.6	21.45	5631	21	1	1	1
35	Morimoto, Libby M.	2002	2	Post- Among HRT never users age 70-79(9709)	22.6-24.9	23.75	5631	19	0.93	0.46	1.85
35	Morimoto, Libby M.	2002	2	Post- Among HRT never users age 70-79(9709)	24.9-27.4	26.15	5631	19	0.66	0.32	1.39
35	Morimoto, Libby M.	2002	2	Post- Among HRT never users age 70-79(9709)	27.4-31.1	29.25	5631	19	0.87	0.42	1.78
35	Morimoto, Libby M.	2002	2	Post- Among HRT never users age 70-79(9709)	＞31.1	32.95	5631	22	1.1	0.53	2.29
36	Opdahl, S.	2011	2	Post- age 55-69 Nulliparous women	<25	23	32180	64	1	1	1
36	Opdahl, S.	2011	2	Post- age 55-69 Nulliparous women	25-29	27	24434	43	0.88	0.59	1.3
36	Opdahl, S.	2011	2	Post- age 55-69 Nulliparous women	≥30	32	8638	19	1.09	0.64	1.85
37	Opdahl, S.	2011	2	Post- age 55-69 Parous women	<25	23	161590	233	1	1	1
37	Opdahl, S.	2011	2	Post- age 55-69 Parous women	25-29	27	149325	240	1.13	0.94	1.36
37	Opdahl, S.	2011	2	Post- age 55-69 Parous women	≥30	32	65233	108	1.17	0.93	1.49
38	Opdahl, S.	2011	2	Post- age≥70 Nulliparous women	<25	23	43019	106	1	1	1
38	Opdahl, S.	2011	2	Post- age≥70 Nulliparous women	25-29	27	37388	139	1.5	1.16	1.94
38	Opdahl, S.	2011	2	Post- age≥70 Nulliparous women	≥30	32	13619	61	1.76	1.27	2.44
39	Opdahl, S.	2011	2	Post- age≥70 Parous women	<25	23	180234	384	1	1	1
39	Opdahl, S.	2011	2	Post- age≥70 Parous women	25-29	27	199634	494	1.17	1.02	1.34
39	Opdahl, S.	2011	2	Post- age≥70 Parous women	≥30	32	87601	287	1.56	1.33	1.83
40	Palmer, Julie R.	2007	2	Post-	<25	23	20952	101	1	1	1
40	Palmer, Julie R.	2007	2	Post-	25-29	27	41507	151	0.72	0.56	0.92
40	Palmer, Julie R.	2007	2	Post-	30-34	32	28075	117	0.82	0.62	1.07
40	Palmer, Julie R.	2007	2	Post-	≥35	37	21729	85	0.78	0.58	1.05
41	Palmer, Julie R.	2007	2	Post- 且Never use HT	<25	23	7405	32	1	1	1
41	Palmer, Julie R.	2007	2	Post- 且Never use HT	25-29	27	4540	53	0.8	0.51	1.24
41	Palmer, Julie R.	2007	2	Post- 且Never use HT	30-34	32	10025	42	0.88	0.55	1.42
41	Palmer, Julie R.	2007	2	Post- 且Never use HT	≥35	37	8494	38	0.94	0.58	1.54
42	Palmer, Julie R.	2007	2	Post- 且ER+/PR+	<25	23	7374	13	1	1	1
42	Palmer, Julie R.	2007	2	Post- 且ER+/PR+	25-29	27	14328	25	0.99	0.5	1.94
42	Palmer, Julie R.	2007	2	Post- 且ER+/PR+	≥30	32	15718	46	1.66	0.86	3.21
43	Palmer, Julie R.	2007	2	Post- 且ER+/PR-或ER-/PR+	<25	23	7343	10	1	1	1
43	Palmer, Julie R.	2007	2	Post- 且ER+/PR-或ER-/PR+	25-29	27	15017	18	0.88	0.4	1.94
43	Palmer, Julie R.	2007	2	Post- 且ER+/PR-或ER-/PR+	≥30	32	15067	8	0.39	0.14	1.07
44	Palmer, Julie R.	2007	2	Post- 且ER-/PR-	<25	23	6873	10	1	1	1
44	Palmer, Julie R.	2007	2	Post- 且ER-/PR-	25-29	27	14151	21	1.02	0.47	2.18
44	Palmer, Julie R.	2007	2	Post- 且ER-/PR-	≥30	32	16398	21	0.88	0.39	1.97
45	Phipps, Amanda I.	2011	3	Post- ER+	<23.75	22.18	37973	596	1	1	1
45	Phipps, Amanda I.	2011	3	Post- ER+	23.75-26.89	25.32	37968	650	1.19	1.05	1.35
45	Phipps, Amanda I.	2011	3	Post- ER+	26.90-31.04	28.97	37974	648	1.17	1.03	1.33
45	Phipps, Amanda I.	2011	3	Post- ER+	≥31.05	33.12	37905	698	1.39	1.22	1.58
46	Phipps, Amanda I.	2011	3	Post- Triple-negative	<23.75	22.18	37443	66	1	1	1
46	Phipps, Amanda I.	2011	3	Post- Triple-negative	23.75-26.89	25.32	37389	71	0.99	0.67	1.46
46	Phipps, Amanda I.	2011	3	Post- Triple-negative	26.90-31.04	28.97	37406	80	1.21	0.83	1.77
46	Phipps, Amanda I.	2011	3	Post- Triple-negative	≥31.05	33.12	37296	89	1.38	0.92	1.99
47	Phipps, Amanda I.	2011	3	Post- ER+(among nonusers of HT)	<23.75	22.18	17279	209	1	1	1
47	Phipps, Amanda I.	2011	3	Post- ER+(among nonusers of HT)	23.75-26.89	25.32	18285	247	1.27	1.03	1.56
47	Phipps, Amanda I.	2011	3	Post- ER+(among nonusers of HT)	26.90-31.04	28.97	19730	291	1.37	1.11	1.68
47	Phipps, Amanda I.	2011	3	Post- ER+(among nonusers of HT)	≥31.05	33.12	21625	369	1.71	1.39	2.1
48	Phipps, Amanda I.	2011	3	Post- Triple-negative(among nonusers of HT)	<23.75	22.18	17098	28	1	1	1
48	Phipps, Amanda I.	2011	3	Post- Triple-negative(among nonusers of HT)	23.75-26.89	25.32	18075	37	1.18	0.66	2.12
48	Phipps, Amanda I.	2011	3	Post- Triple-negative(among nonusers of HT)	26.90-31.04	28.97	19485	46	1.59	0.91	2.76
48	Phipps, Amanda I.	2011	3	Post- Triple-negative(among nonusers of HT)	≥31.05	33.12	21300	44	1.5	0.85	2.67
49	Reeves, Gillian K.	2007	2	Post-	<22.5	21.25	783158	879	0.85	0.8	0.91
49	Reeves, Gillian K.	2007	2	Post-	22.5-24.9	23.75	1011831	1336	1	1	1
49	Reeves, Gillian K.	2007	2	Post-	25-27.4	26.25	868859	1262	1.1	1.04	1.16
49	Reeves, Gillian K.	2007	2	Post-	27.5-29.5	28.5	549525	878	1.21	1.13	1.29
49	Reeves, Gillian K.	2007	2	Post-	≥30	31	747945	1274	1.29	1.22	1.36
50	Reinier, Kyndaron S.	2007	2	Post-(32607)In situ(176)	<22.0	20.5	20215	2	1	1	1
50	Reinier, Kyndaron S.	2007	2	Post-(32607)In situ(176)	22.0-24.9	23.5	20215	49	1.1	0.7	1.7
50	Reinier, Kyndaron S.	2007	2	Post-(32607)In situ(176)	25.0-27.4	26.25	20215	40	0.9	0.5	1.5
50	Reinier, Kyndaron S.	2007	2	Post-(32607)In situ(176)	27.5-29.9	28.75	20215	49	1.1	0.6	1.8
50	Reinier, Kyndaron S.	2007	2	Post-(32607)In situ(176)	≥30	31.25	20215	36	0.8	0.5	1.4
51	Reinier, Kyndaron S.	2007	2	Post-(32607)Invasive(572)	<22.0	20.5	20215	12	1	1	1
51	Reinier, Kyndaron S.	2007	2	Post-(32607)Invasive(572)	22.0-24.9	23.5	20215	112	1.2	0.9	1.6
51	Reinier, Kyndaron S.	2007	2	Post-(32607)Invasive(572)	25.0-27.4	26.25	20215	125	1.4	1	1.8
51	Reinier, Kyndaron S.	2007	2	Post-(32607)Invasive(572)	27.5-29.9	28.75	20215	145	1.6	1.1	2.1
51	Reinier, Kyndaron S.	2007	2	Post-(32607)Invasive(572)	≥30	31.25	20215	178	1.9	1.4	2.5
52	Song, Yun-Mi	2008	2	All(Post-)	<18.5	17.25	37408	11	0.71	0.35	1.46
52	Song, Yun-Mi	2008	2	All(Post-)	18.5-20.9	19.75	179763	59	0.83	0.59	1.17
52	Song, Yun-Mi	2008	2	All(Post-)	21-22.9	22	313035	132	1	1	1
52	Song, Yun-Mi	2008	2	All(Post-)	23-24.9	24	384073	186	1.29	1.02	1.65
52	Song, Yun-Mi	2008	2	All(Post-)	25-26.9	26	311092	159	1.35	1.05	1.73
52	Song, Yun-Mi	2008	2	All(Post-)	27-29.9	28.5	210016	130	1.6	1.23	2.09
52	Song, Yun-Mi	2008	2	All(Post-)	≥30	31.5	56078	36	1.86	1.25	2.76
53	Sonnenschein, E.	1999	3	Post-(150)	<21.5	20.625	985	23	1	1	1
53	Sonnenschein, E.	1999	3	Post-(150)	21.5-23.25	22.375	970	32	1.45	0.85	2.49
53	Sonnenschein, E.	1999	3	Post-(150)	23.25-26.36	24.8	966	47	2.31	1.4	3.82
53	Sonnenschein, E.	1999	3	Post-(150)	>26.36	31.6	1020	48	2.36	1.43	3.91
54	Suzuki, Sadao	2013	2	Post-	<18.5	17.4	19412	7	0.64	0.3	1.4
54	Suzuki, Sadao	2013	2	Post-	18.5-19.9	19.3	28831	7	0.46	0.21	1
54	Suzuki, Sadao	2013	2	Post-	20-23.9	22	146684	77	1	1	1
54	Suzuki, Sadao	2013	2	Post-	24-28.9	25.8	93372	71	1.5	1.09	2.08
54	Suzuki, Sadao	2013	2	Post-	≥29	31	10427	10	2.13	1.09	4.16
55	Sweeney, Carol	2004	2	Post- 55-64岁	<23.5	22.25	32529	101	1	1	1
55	Sweeney, Carol	2004	2	Post- 55-64岁	23.5-26	24.75	29500	78	0.86	0.64	1.16
55	Sweeney, Carol	2004	2	Post- 55-64岁	26-29.5	27.75	30724	119	1.26	0.96	1.64
55	Sweeney, Carol	2004	2	Post- 55-64岁	>29.5	31.25	31449	130	1.34	1.03	1.75
56	Sweeney, Carol	2004	2	Post- 65-74岁	<23.5	22.25	71506	274	1	1	1
56	Sweeney, Carol	2004	2	Post- 65-74岁	23.5-26	24.75	67332	306	1.21	1.03	1.42
56	Sweeney, Carol	2004	2	Post- 65-74岁	26-29.5	27.75	72159	335	1.26	1.08	1.49
56	Sweeney, Carol	2004	2	Post- 65-74岁	>29.5	31.25	71752	382	1.48	1.26	1.73
57	Sweeney, Carol	2004	2	Post- 75-84岁	<23.5	22.25	24886	112	1	1	1
57	Sweeney, Carol	2004	2	Post- 75-84岁	23.5-26	24.75	24590	129	1.19	0.92	1.53
57	Sweeney, Carol	2004	2	Post- 75-84岁	26-29.5	27.75	26532	167	1.45	1.14	1.85
57	Sweeney, Carol	2004	2	Post- 75-84岁	>29.5	31.25	25311	153	1.44	1.12	1.84
58	Tehard, B.	2006	2	Post-	<18.5	15.25	4694	21	0.49	0.22	1.1
58	Tehard, B.	2006	2	Post-	18.5-25	21.75	105984	714	1	1	1
58	Tehard, B.	2006	2	Post-	25-30	27.5	32540	244	1.07	0.89	1.3
58	Tehard, B.	2006	2	Post-	≥30	32.5	7466	58	1.44	1.04	1.99
59	Tehard, B.	2006	2	Post- 且Never use HRT	<18.5	15.25	1832	7	0.61	0.25	1.48
59	Tehard, B.	2006	2	Post- 且Never use HRT	18.5-25	21.75	39712	178	1	1	1
59	Tehard, B.	2006	2	Post- 且Never use HRT	25-30	27.5	14821	59	0.97	0.72	1.31
59	Tehard, B.	2006	2	Post- 且Never use HRT	≥30	32.5	4514	27	1.4	0.91	2.17
60	Tehard, B.	2006	2	Post- 且use HRT	<18.5	15.25	2434	7	0.63	0.31	1.27
60	Tehard, B.	2006	2	Post- 且use HRT	18.5-25	21.75	62629	349	1	1	1
60	Tehard, B.	2006	2	Post- 且use HRT	25-30	27.5	16034	99	1.11	0.88	1.4
60	Tehard, B.	2006	2	Post- 且use HRT	≥30	32.5	2837	17	1.45	0.9	2.33
61	van den Brandt, P. A.	1997	2	All(Post-)	≤22.9(21.2)	21.2	1666	149	1	1	1
61	van den Brandt, P. A.	1997	2	All(Post-)	23-24.9(24.0)	24	1811	147	0.91	0.7	1.19
61	van den Brandt, P. A.	1997	2	All(Post-)	25-26.9(26.0)	26	1251	114	1.06	0.8	1.42
61	van den Brandt, P. A.	1997	2	All(Post-)	27-29.9(28.3)	28.3	997	97	1.11	0.81	1.5
61	van den Brandt, P. A.	1997	2	All(Post-)	≥30(32.6)	32.6	559	46	0.98	0.66	1.45
62	Wada, K.	2014	2	Post-	<19	18	99284	49	0.54	0.39	0.74
62	Wada, K.	2014	2	Post-	19-21	20	210622	114	0.59	0.47	0.76
62	Wada, K.	2014	2	Post-	21-23	22	332277	245	0.81	0.68	0.97
62	Wada, K.	2014	2	Post-	23-25	24	306978	276	1	1	1
62	Wada, K.	2014	2	Post-	25-27	26	193743	173	1.03	0.78	1.37
62	Wada, K.	2014	2	Post-	27-30	28.5	122598	105	0.99	0.79	1.25
62	Wada, K.	2014	2	Post-	≥30	31.5	36374	34	1.27	0.88	1.83

## Sheet: post HRT never use
id	author	year	type	Group	interval	dose	n	cases	rr	lb	ub
1	Kerlikowske, Karla	2008	2	post- no HRT	<18.5	15.25	27556	80	1.03	0.82	1.3
1	Kerlikowske, Karla	2008	2	post- no HRT	18.5-24.9	21.75	574080	1617	1	1	1
1	Kerlikowske, Karla	2008	2	post- no HRT	25-29.9	27.5	477060	1505	1.12	1.05	1.21
1	Kerlikowske, Karla	2008	2	post- no HRT	30-34.9	32.5	230780	780	1.2	1.1	1.31
1	Kerlikowske, Karla	2008	2	post- no HRT	≥35	37.5	126298	464	1.3	1.17	1.45
2	Lahmann, P. H.	2004	2	post-且Non-HRT users(79030人）	<21.6	20.65	50181	98	1	1	1
2	Lahmann, P. H.	2004	2	post-且Non-HRT users(79030人）	21.6-23.5	22.55	63730	127	1.02	0.78	1.33
2	Lahmann, P. H.	2004	2	post-且Non-HRT users(79030人）	23.6-25.6	24.6	78132	206	1.35	1.06	1.73
2	Lahmann, P. H.	2004	2	post-且Non-HRT users(79030人）	25.7-28.7	27.2	89422	241	1.38	1.08	1.76
2	Lahmann, P. H.	2004	2	post-且Non-HRT users(79030人）	≥28.8	30.3	89975	239	1.36	1.06	1.75
3	Lahmann, P. H.	2004	2	BMI classification Post-且Non-HRT users(79030人）	<25.0	22.5	166565	350	1	1	1
3	Lahmann, P. H.	2004	2	BMI classification Post-且Non-HRT users(79030人）	25.0-29.9	27.5	139082	380	1.3	1.12	1.51
3	Lahmann, P. H.	2004	2	BMI classification Post-且Non-HRT users(79030人）	≥30	32.5	65793	181	1.31	1.08	1.59
4	Mellemkjaer, Lene	2006	2	Post- Never use HRT(11796)	<18.5	15.25	1037	1	无
4	Mellemkjaer, Lene	2006	2	Post- Never use HRT(11796)	18.5-25	21.75	37183	96	1	1	1
4	Mellemkjaer, Lene	2006	2	Post- Never use HRT(11796)	25-30	27.5	26707	85	1.34	1	1.8
4	Mellemkjaer, Lene	2006	2	Post- Never use HRT(11796)	≥30	32.5	13193	35	1.17	0.79	1.73
5	Morimoto, Libby M.	2002	2	Post- Never use HRT(32547)	≤22.6	21.45	18235	37	1	1	1
5	Morimoto, Libby M.	2002	2	Post- Never use HRT(32547)	22.6-24.9	23.75	17506	54	1.52	0.95	2.42
5	Morimoto, Libby M.	2002	2	Post- Never use HRT(32547)	24.9-27.4	26.15	19365	55	1.4	0.87	2.23
5	Morimoto, Libby M.	2002	2	Post- Never use HRT(32547)	27.4-31.1	29.25	19129	66	1.7	1.08	2.68
5	Morimoto, Libby M.	2002	2	Post- Never use HRT(32547)	＞31.1	32.95	20149	103	2.52	1.62	3.93
6	Morimoto, Libby M.	2002	2	Post- Among HRT never users age 50-59(7930)	≤22.6	21.45	4599	7	1	1	1
6	Morimoto, Libby M.	2002	2	Post- Among HRT never users age 50-59(7930)	22.6-24.9	23.75	4599	15	3.16	1.13	8.84
6	Morimoto, Libby M.	2002	2	Post- Among HRT never users age 50-59(7930)	24.9-27.4	26.15	4599	11	1.83	0.6	5.63
6	Morimoto, Libby M.	2002	2	Post- Among HRT never users age 50-59(7930)	27.4-31.1	29.25	4599	12	2.86	0.98	8.35
6	Morimoto, Libby M.	2002	2	Post- Among HRT never users age 50-59(7930)	＞31.1	32.95	4599	25	4.46	1.6	12.44
7	Morimoto, Libby M.	2002	2	Post- Among HRT never users age 60-69(14908)	≤22.6	21.45	8647	9	1	1	1
7	Morimoto, Libby M.	2002	2	Post- Among HRT never users age 60-69(14908)	22.6-24.9	23.75	8647	20	2.13	0.87	5.23
7	Morimoto, Libby M.	2002	2	Post- Among HRT never users age 60-69(14908)	24.9-27.4	26.15	8647	25	2.87	1.22	6.7
7	Morimoto, Libby M.	2002	2	Post- Among HRT never users age 60-69(14908)	27.4-31.1	29.25	8647	35	3.28	1.42	7.6
7	Morimoto, Libby M.	2002	2	Post- Among HRT never users age 60-69(14908)	＞31.1	32.95	8647	56	4.91	2.15	11.18
8	Morimoto, Libby M.	2002	2	Post- Among HRT never users age 70-79(9709)	≤22.6	21.45	5631	21	1	1	1
8	Morimoto, Libby M.	2002	2	Post- Among HRT never users age 70-79(9709)	22.6-24.9	23.75	5631	19	0.93	0.46	1.85
8	Morimoto, Libby M.	2002	2	Post- Among HRT never users age 70-79(9709)	24.9-27.4	26.15	5631	19	0.66	0.32	1.39
8	Morimoto, Libby M.	2002	2	Post- Among HRT never users age 70-79(9709)	27.4-31.1	29.25	5631	19	0.87	0.42	1.78
8	Morimoto, Libby M.	2002	2	Post- Among HRT never users age 70-79(9709)	＞31.1	32.95	5631	22	1.1	0.53	2.29
9	Palmer, Julie R.	2007	2	Post- 且Never use HT	<25	23	7405	32	1	1	1
9	Palmer, Julie R.	2007	2	Post- 且Never use HT	25-29	27	4540	53	0.8	0.51	1.24
9	Palmer, Julie R.	2007	2	Post- 且Never use HT	30-34	32	10025	42	0.88	0.55	1.42
9	Palmer, Julie R.	2007	2	Post- 且Never use HT	≥35	37	8494	38	0.94	0.58	1.54
10	Phipps, Amanda I.	2011	3	Post- ER+(among nonusers of HT)	<23.75	22.18	17279	209	1	1	1
10	Phipps, Amanda I.	2011	3	Post- ER+(among nonusers of HT)	23.75-26.89	25.32	18285	247	1.27	1.03	1.56
10	Phipps, Amanda I.	2011	3	Post- ER+(among nonusers of HT)	26.90-31.04	28.97	19730	291	1.37	1.11	1.68
10	Phipps, Amanda I.	2011	3	Post- ER+(among nonusers of HT)	≥31.05	33.12	21625	369	1.71	1.39	2.1
11	Phipps, Amanda I.	2011	3	Post- Triple-negative(among nonusers of HT)	<23.75	22.18	17098	28	1	1	1
11	Phipps, Amanda I.	2011	3	Post- Triple-negative(among nonusers of HT)	23.75-26.89	25.32	18075	37	1.18	0.66	2.12
11	Phipps, Amanda I.	2011	3	Post- Triple-negative(among nonusers of HT)	26.90-31.04	28.97	19485	46	1.59	0.91	2.76
11	Phipps, Amanda I.	2011	3	Post- Triple-negative(among nonusers of HT)	≥31.05	33.12	21300	44	1.5	0.85	2.67
12	Tehard, B.	2006	2	Post- 且Never use HRT	<18.5	15.25	1832	7	0.61	0.25	1.48
12	Tehard, B.	2006	2	Post- 且Never use HRT	18.5-25	21.75	39712	178	1	1	1
12	Tehard, B.	2006	2	Post- 且Never use HRT	25-30	27.5	14821	59	0.97	0.72	1.31
12	Tehard, B.	2006	2	Post- 且Never use HRT	≥30	32.5	4514	27	1.4	0.91	2.17
13	Gaudet, Mia M.	2014	2	post- All HRT non-users	<25	22.5	133947	441	1	1	1
13	Gaudet, Mia M.	2014	2	post- All HRT non-users	25-29.9	27.5	94402	401	1.26	1.07	1.48
13	Gaudet, Mia M.	2014	2	post- All HRT non-users	≥30	32.5	51316	246	1.4	1.1	1.78
14	Gaudet, Mia M.	2014	2	post- ER+ HRT non-users	<25	22.5	79102	319	1	1	1
14	Gaudet, Mia M.	2014	2	post- ER+ HRT non-users	25-29.9	27.5	56953	294	1.28	1.06	1.54
14	Gaudet, Mia M.	2014	2	post- ER+ HRT non-users	≥30	32.5	31640	178	1.41	1.08	1.85
15	Gaudet, Mia M.	2014	2	post- ER- HRT non-users	<25	22.5	77281	65	1	1	1
15	Gaudet, Mia M.	2014	2	post- ER- HRT non-users	25-29.9	27.5	57188	46	0.96	0.65	1.43
15	Gaudet, Mia M.	2014	2	post- ER- HRT non-users	≥30	32.5	33231	17	0.61	0.35	1.08

## Sheet: post HRT ever use
id	author	year	type	Group	interval	dose	n	cases	rr	lb	ub
1	Lahmann, P. H.	2004	2	post-且HRT users(24314人）	<21.6	20.65	25121	122	1	1	1
1	Lahmann, P. H.	2004	2	post-且HRT users(24314人）	21.6-23.5	22.55	26528	116	0.9	0.69	1.17
1	Lahmann, P. H.	2004	2	post-且HRT users(24314人）	23.6-25.6	24.6	25573	113	0.91	0.7	1.19
1	Lahmann, P. H.	2004	2	post-且HRT users(24314人）	25.7-28.7	27.2	22282	92	0.85	0.64	1.13
1	Lahmann, P. H.	2004	2	post-且HRT users(24314人）	≥28.8	30.3	14771	51	0.71	0.5	1.01
2	Lahmann, P. H.	2004	2	Post-且HRT users(24314人）	<25.0	22.5	70280	319	1	1	1
2	Lahmann, P. H.	2004	2	Post-且HRT users(24314人）	25.0-29.9	27.5	34016	145	0.94	0.76	1.15
2	Lahmann, P. H.	2004	2	Post-且HRT users(24314人）	≥30	32.5	9980	30	0.66	0.45	0.98
3	Mellemkjaer, Lene	2006	2	Post- Ever use HRT(11992)	<18.5	15.25	946	7	1.23	0.58	2.63
3	Mellemkjaer, Lene	2006	2	Post- Ever use HRT(11992)	18.5-25	21.75	40713	237	1	1	1
3	Mellemkjaer, Lene	2006	2	Post- Ever use HRT(11992)	25-30	27.5	27700	130	0.88	0.71	1.09
3	Mellemkjaer, Lene	2006	2	Post- Ever use HRT(11992)	≥30	32.5	9331	42	0.94	0.67	1.31
4	Morimoto, Libby M.	2002	2	Post- Ever use HRT(53370)	≤22.6	21.45	36451	179	1	1	1
4	Morimoto, Libby M.	2002	2	Post- Ever use HRT(53370)	22.6-24.9	23.75	35686	156	0.89	0.7	1.13
4	Morimoto, Libby M.	2002	2	Post- Ever use HRT(53370)	24.9-27.4	26.15	30546	129	0.86	0.68	1.11
4	Morimoto, Libby M.	2002	2	Post- Ever use HRT(53370)	27.4-31.1	29.25	28759	130	0.92	0.72	1.19
4	Morimoto, Libby M.	2002	2	Post- Ever use HRT(53370)	＞31.1	32.95	23328	110	0.96	0.73	1.27
5	Tehard, B.	2006	2	Post- 且use HRT	<18.5	15.25	2434	7	0.63	0.31	1.27
5	Tehard, B.	2006	2	Post- 且use HRT	18.5-25	21.75	62629	349	1	1	1
5	Tehard, B.	2006	2	Post- 且use HRT	25-30	27.5	16034	99	1.11	0.88	1.4
5	Tehard, B.	2006	2	Post- 且use HRT	≥30	32.5	2837	17	1.45	0.9	2.33

## Sheet: post ER+
id	author	year	type	Group	interval	dose	n	cases	rr	lb	ub
1	Cecchini, Reena S.	2012	2	star/P-1 post- 且ER+	<25	23	32320.3	134	1	1	1
1	Cecchini, Reena S.	2012	2	star/P-1 post- 且ER+	25-29	27	35428.1	167	1.14	0.91	1.43
1	Cecchini, Reena S.	2012	2	star/P-1 post- 且ER+	≥30	32	35395.3	171	1.23	0.98	1.55
2	Gaudet, Mia M.	2014	2	post- ER+	<25	22.5	79102	319	1	1	1
2	Gaudet, Mia M.	2014	2	post- ER+	25-29.9	27.5	56953	294	1.28	1.06	1.54
2	Gaudet, Mia M.	2014	2	post- ER+	≥30	32.5	31640	178	1.41	1.08	1.85
3	Canchola, Alison J.	2012	2	Post- ER+PR+	<25	23	355667	740	1	1	1
3	Canchola, Alison J.	2012	2	Post- ER+PR+	25-29	27	183641	413	1.13	1	1.28
3	Canchola, Alison J.	2012	2	Post- ER+PR+	≥30	32	97659	218	1.2	1.03	1.4
4	Kerlikowske, Karla	2008	2	post- ER+	<18.5	15.25	28175	47	1.1	0.82	1.49
4	Kerlikowske, Karla	2008	2	post- ER+	18.5-24.9	21.75	575000	875	1	1	1
4	Kerlikowske, Karla	2008	2	post- ER+	25-29.9	27.5	476100	848	1.17	1.07	1.29
4	Kerlikowske, Karla	2008	2	post- ER+	30-34.9	32.5	230575	439	1.25	1.11	1.41
4	Kerlikowske, Karla	2008	2	post- ER+	≥35	37.5	125925	257	1.34	1.16	1.54
5	Palmer, Julie R.	2007	2	Post- 且ER+/PR+	<25	23	7374	13	1	1	1
5	Palmer, Julie R.	2007	2	Post- 且ER+/PR+	25-29	27	14328	25	0.99	0.5	1.94
5	Palmer, Julie R.	2007	2	Post- 且ER+/PR+	≥30	32	15718	46	1.66	0.86	3.21
6	Phipps, Amanda I.	2011	3	Post- ER+	<23.75	22.18	37973	596	1	1	1
6	Phipps, Amanda I.	2011	3	Post- ER+	23.75-26.89	25.32	37968	650	1.19	1.05	1.35
6	Phipps, Amanda I.	2011	3	Post- ER+	26.90-31.04	28.97	37974	648	1.17	1.03	1.33
6	Phipps, Amanda I.	2011	3	Post- ER+	≥31.05	33.12	37905	698	1.39	1.22	1.58

## Sheet: post ER-
id	author	year	type	Group	interval	dose	n	cases	rr	lb	ub
1	Cecchini, Reena S.	2012	2	star/P-1 post- 且ER-	<25	23	32320.3	48	1	1	1
1	Cecchini, Reena S.	2012	2	star/P-1 post- 且ER-	25-29	27	35428.1	53	1	0.68	1.48
1	Cecchini, Reena S.	2012	2	star/P-1 post- 且ER-	≥30	32	35395.3	53	1.03	0.7	1.52
2	Gaudet, Mia M.	2014	2	post- ER-	<25	22.5	77281	65	1	1	1
2	Gaudet, Mia M.	2014	2	post- ER-	25-29.9	27.5	57188	46	0.96	0.65	1.43
2	Gaudet, Mia M.	2014	2	post- ER-	≥30	32.5	33231	17	0.61	0.35	1.08
3	Canchola, Alison J.	2012	2	Post- ER-PR-	<25	23	355667	156	1	1	1
3	Canchola, Alison J.	2012	2	Post- ER-PR-	25-29	27	183641	91	1.13	0.87	1.47
3	Canchola, Alison J.	2012	2	Post- ER-PR-	≥30	32	97659	33	0.77	0.53	1.12
4	Kerlikowske, Karla	2008	2	post- ER-	<18.5	15.25	26480	8	0.86	0.42	1.75
4	Kerlikowske, Karla	2008	2	post- ER-	18.5-24.9	21.75	563490	199	1	1	1
4	Kerlikowske, Karla	2008	2	post- ER-	25-29.9	27.5	472204	160	0.96	0.78	1.18
4	Kerlikowske, Karla	2008	2	post- ER-	30-34.9	32.5	236666	82	0.98	0.76	1.27
4	Kerlikowske, Karla	2008	2	post- ER-	≥35	37.5	136928	46	0.95	0.68	1.32
5	Palmer, Julie R.	2007	2	Post- 且ER-/PR-	<25	23	6873	10	1	1	1
5	Palmer, Julie R.	2007	2	Post- 且ER-/PR-	25-29	27	14151	21	1.02	0.47	2.18
5	Palmer, Julie R.	2007	2	Post- 且ER-/PR-	≥30	32	16398	21	0.88	0.39	1.97

## Sheet: post age<65
id	author	year	type	Group	interval	dose	n	cases	rr	lb	ub
1	Galanis, D. J.	1998	3	post- ≤65 years old	<21.1	19.5	3159	44	1	1	1
1	Galanis, D. J.	1998	3	post- ≤65 years old	21.1-24	22.5	3143	39	0.8	0.5	1.3
1	Galanis, D. J.	1998	3	post- ≤65 years old	≥24	25.5	3191	58	1.3	0.9	2.02
2	Morimoto, Libby M.	2002	2	Post- Among HRT never users age 50-59(7930)	≤22.6	21.45	4599	7	1	1	1
2	Morimoto, Libby M.	2002	2	Post- Among HRT never users age 50-59(7930)	22.6-24.9	23.75	4599	15	3.16	1.13	8.84
2	Morimoto, Libby M.	2002	2	Post- Among HRT never users age 50-59(7930)	24.9-27.4	26.15	4599	11	1.83	0.6	5.63
2	Morimoto, Libby M.	2002	2	Post- Among HRT never users age 50-59(7930)	27.4-31.1	29.25	4599	12	2.86	0.98	8.35
2	Morimoto, Libby M.	2002	2	Post- Among HRT never users age 50-59(7930)	＞31.1	32.95	4599	25	4.46	1.6	12.44
3	Opdahl, S.	2011	2	Post- age 55-69 Nulliparous women	<25	23	32180	64	1	1	1
3	Opdahl, S.	2011	2	Post- age 55-69 Nulliparous women	25-29	27	24434	43	0.88	0.59	1.3
3	Opdahl, S.	2011	2	Post- age 55-69 Nulliparous women	≥30	32	8638	19	1.09	0.64	1.85
4	Opdahl, S.	2011	2	Post- age 55-69 Parous women	<25	23	161590	233	1	1	1
4	Opdahl, S.	2011	2	Post- age 55-69 Parous women	25-29	27	149325	240	1.13	0.94	1.36
4	Opdahl, S.	2011	2	Post- age 55-69 Parous women	≥30	32	65233	108	1.17	0.93	1.49
5	Sweeney, Carol	2004	2	Post- 55-64岁	<23.5	22.25	32529	101	1	1	1
5	Sweeney, Carol	2004	2	Post- 55-64岁	23.5-26	24.75	29500	78	0.86	0.64	1.16
5	Sweeney, Carol	2004	2	Post- 55-64岁	26-29.5	27.75	30724	119	1.26	0.96	1.64
5	Sweeney, Carol	2004	2	Post- 55-64岁	>29.5	31.25	31449	130	1.34	1.03	1.75

## Sheet: post age>65
id	author	year	type	Group	interval	dose	n	cases	rr	lb	ub
1	Galanis, D. J.	1998	3	post- ≥65 years old	<21.1	19.5	2117	37	1	1	1
1	Galanis, D. J.	1998	3	post- ≥65 years old	21.1-24	22.5	2157	51	1.4	0.9	2.1
1	Galanis, D. J.	1998	3	post- ≥65 years old	≥24	25.5	2203	63	1.6	1.1	2.5
2	Morimoto, Libby M.	2002	2	Post- Among HRT never users age 70-79(9709)	≤22.6	21.45	5631	21	1	1	1
2	Morimoto, Libby M.	2002	2	Post- Among HRT never users age 70-79(9709)	22.6-24.9	23.75	5631	19	0.93	0.46	1.85
2	Morimoto, Libby M.	2002	2	Post- Among HRT never users age 70-79(9709)	24.9-27.4	26.15	5631	19	0.66	0.32	1.39
2	Morimoto, Libby M.	2002	2	Post- Among HRT never users age 70-79(9709)	27.4-31.1	29.25	5631	19	0.87	0.42	1.78
2	Morimoto, Libby M.	2002	2	Post- Among HRT never users age 70-79(9709)	＞31.1	32.95	5631	22	1.1	0.53	2.29
3	Opdahl, S.	2011	2	Post- age≥70 Nulliparous women	<25	23	43019	106	1	1	1
3	Opdahl, S.	2011	2	Post- age≥70 Nulliparous women	25-29	27	37388	139	1.5	1.16	1.94
3	Opdahl, S.	2011	2	Post- age≥70 Nulliparous women	≥30	32	13619	61	1.76	1.27	2.44
4	Opdahl, S.	2011	2	Post- age≥70 Parous women	<25	23	180234	384	1	1	1
4	Opdahl, S.	2011	2	Post- age≥70 Parous women	25-29	27	199634	494	1.17	1.02	1.34
4	Opdahl, S.	2011	2	Post- age≥70 Parous women	≥30	32	87601	287	1.56	1.33	1.83
5	Sweeney, Carol	2004	2	Post- 65-74岁	<23.5	22.25	71506	274	1	1	1
5	Sweeney, Carol	2004	2	Post- 65-74岁	23.5-26	24.75	67332	306	1.21	1.03	1.42
5	Sweeney, Carol	2004	2	Post- 65-74岁	26-29.5	27.75	72159	335	1.26	1.08	1.49
5	Sweeney, Carol	2004	2	Post- 65-74岁	>29.5	31.25	71752	382	1.48	1.26	1.73
6	Sweeney, Carol	2004	2	Post- 75-84岁	<23.5	22.25	24886	112	1	1	1
6	Sweeney, Carol	2004	2	Post- 75-84岁	23.5-26	24.75	24590	129	1.19	0.92	1.53
6	Sweeney, Carol	2004	2	Post- 75-84岁	26-29.5	27.75	26532	167	1.45	1.14	1.85
6	Sweeney, Carol	2004	2	Post- 75-84岁	>29.5	31.25	25311	153	1.44	1.12	1.84

[truncated: 9 more sheets: America, Asia, Europe, 三个洲, pre 去掉小于5年, post 去掉小于5年, Sheet2, Sheet3, Sheet4]
